# Supplementary material for: MicroRNAs and targets in senescent litchi fruit during ambient storage and post-cold storage shelf life
Source: BMC Plant Biol. 2015 Jul 16;15:181. doi: 10.1186/s12870-015-0509-2 (PMC4504174; doi:10.1186/s12870-015-0509-2)
Supplement: Additional file 1: — Statistics of sRNA sequences from litchi pericarp. [file 12870_2015_509_MOESM1_ESM.xlsx]

## Sheet: Table S1
Table S1. Statistics of sRNA sequences from litchi pericarp
sRNA library			Total	Unique
Ambient storage	0d	Trimmed reads (15-29nt)	9451415	3353260
		Filter by sequence length (20-24nt)	3564476	740430
		Filter low-complexity sequences	3564424	740384
		Filter by t/rRNA (matches out)	3545738	739843
		Filter non-matching unigene reads a	21967	5989
	4d	Trimmed reads (15-29nt)	7549948	2617162
		Filter by sequence length (20-24nt)	2925497	712220
		Filter low-complexity sequences	2925439	712165
		Filter by t/rRNA (matches out)	2907693	711615
		Filter non-matching unigene reads	23245	5161
Post cold storage	14d0h	Trimmed reads (15-29nt)	10107025	3303805
		Filter by sequence length (20-24nt)	4053939	790197
		Filter low-complexity sequences	4053878	790144
		Filter by t/rRNA (matches out)	4035033	789651
		Filter non-matching unigene reads	24962	5071
	14d24h	Trimmed reads (15-29nt)	10775511	3079887
		Filter by sequence length (20-24nt)	4409270	843254
		Filter low-complexity sequences	4409231	843219
		Filter by t/rRNA (matches out)	4386007	842650
		Filter non-matching unigene reads	27260	6003
	14d48h	Trimmed reads (15-29nt)	6945003	2382299
		Filter by sequence length (20-24nt)	2969350	699370
		Filter low-complexity sequences	2969317	699341
		Filter by t/rRNA (matches out)	2953202	698816
		Filter non-matching unigene reads	22394	4956
a sRNAs matching lychee unigene database with no mismatch.
