# Supplementary material for: MicroRNAs and targets in senescent litchi fruit during ambient storage and post-cold storage shelf life
Source: BMC Plant Biol. 2015 Jul 16;15:181. doi: 10.1186/s12870-015-0509-2 (PMC4504174; doi:10.1186/s12870-015-0509-2)
Supplement: Additional file 2: — Conserved miRNAs identified from litchi pericarp. [file 12870_2015_509_MOESM2_ESM.xlsx]

## Sheet: Table S2
Table S2. Conserved miRNAs identified from litchi pericarp
miRNA Code	Sequence	Raw reads					Normalized reads					Total_raw	Total_normalized	length	renamed
		0d	4d	14d0h	14d24h	14d48h	0d	4d	14d0h	14d24h	14d48h
miR1223	TGTAGAGTCATGCATCTCT	1	0	0	0	0	0.19	0	0	0	0	1	0.19	19	lch-miR1223
miR1310	ATCGGGGGCGCAACGCTC	0	0	0	1	0	0	0	0	0.15	0	1	0.15	18	lch-miR1310
miR1448	CTTTCCAACACCTCCCATAC	0	0	0	0	1	0	0	0	0	0.22	1	0.22	20	lch-miR1448
miR1511	CCTGGCTCTGATACCATAT	1	0	0	0	0	0.19	0	0	0	0	1	0.19	19	lch-miR1511a
	CCTGGCTCTGATACCATT	0	0	0	1	0	0	0	0	0.15	0	1	0.15	18	lch-miR1511b
miR156	ACAGAAGAGAGTGAGCTCT	1	0	0	0	0	0.19	0	0	0	0	1	0.19	19	lch-miR156a
	GACAGAAGAGAGGGAGCACT	0	1	0	0	0	0	0.2	0	0	0	1	0.2	20	lch-miR156b
	TTGACAGAAGAGAGTGAGCACT	1	0	0	0	0	0.19	0	0	0	0	1	0.19	22	lch-miR156c
miR159	TTTGGATTGAAGGGATCT	1540	246	1270	1012	197	285.5	49.43	204	147.82	42.9	4265	729.65	18	lch-miR159a
	TTTGGATTGAAGGGAGCTCTCT	575	796	782	1123	773	106.6	159.95	125.61	164.03	168.32	4049	724.51	22	lch-miR159b
	TTTGGATTGAAGGGAGCTTCT	821	364	841	971	562	152.21	73.14	135.09	141.83	122.37	3559	624.64	21	lch-miR159c
	TTTGGATTGAAGGGAGCTCT	486	387	694	1208	414	90.1	77.76	111.47	176.44	90.15	3189	545.92	20	lch-miR159d
	TTGGATTGAAGGGAGCTCTCT	36	43	63	63	26	6.67	8.64	10.12	9.2	5.66	231	40.29	21	lch-miR159e
	TTGGATTGAAGGGAGCTTCT	45	21	51	44	18	8.34	4.22	8.19	6.43	3.92	179	31.1	20	lch-miR159f
	TTGGATTGAAGGGAGCTCT	21	23	41	67	17	3.89	4.62	6.59	9.79	3.7	169	28.59	19	lch-miR159g
	TGGATTGAAGGGAGCTCTCT	15	22	30	34	16	2.78	4.42	4.82	4.97	3.48	117	20.47	20	lch-miR159h
	TGGATTGAAGGGAGCTTCT	12	17	13	22	10	2.22	3.42	2.09	3.21	2.18	74	13.12	19	lch-miR159i
	TGGATTGAAGGGAGCTCT	14	7	21	26	5	2.6	1.41	3.37	3.8	1.09	73	12.27	18	lch-miR159j
	GGATTGAAGGGAGCTCTCT	7	9	7	10	11	1.3	1.81	1.12	1.46	2.4	44	8.09	19	lch-miR159v_65
	GGATTGAAGGGAGCTTCT	6	1	7	6	2	1.11	0.2	1.12	0.88	0.44	22	3.75	18	lch-miR159v_2
	TTTGGATTGAAGGGAGCTCTT	4	3	2	10	1	0.74	0.6	0.32	1.46	0.22	20	3.34	21	lch-miR159v_5
	TTTGGATTGAAGGGAGTTCT	6	3	4	3	1	1.11	0.6	0.64	0.44	0.22	17	3.01	20	lch-miR159v_3
	GATTGAAGGGAGCTCTCT	3	1	5	6	1	0.56	0.2	0.8	0.88	0.22	16	2.66	18	lch-miR159v_66
	TTTGGATTGAAGGGATCTCT	7	0	1	4	2	1.3	0	0.16	0.58	0.44	14	2.48	20	lch-miR159v_1
	TTGGGATTGAAGGGAGCTCT	3	0	3	1	0	0.56	0	0.48	0.15	0	7	1.19	20	lch-miR159v_6
	TTTGGATTGAAGGGAGCTCTAT	4	0	1	2	0	0.74	0	0.16	0.29	0	7	1.19	22	lch-miR159v_4
	GTTGGATTGAAGGGAGCTCT	1	0	2	2	0	0.19	0	0.32	0.29	0	5	0.8	20	lch-miR159v_16
	TTTGGATTGAAGGGAGCTT	3	0	0	2	0	0.56	0	0	0.29	0	5	0.85	19	lch-miR159v_7
	TTTGGATTGAAGGGAGCTTT	3	0	0	2	0	0.56	0	0	0.29	0	5	0.85	20	lch-miR159v_8
	ATTGGATTGAAGGGAGCTCT	1	0	1	2	0	0.19	0	0.16	0.29	0	4	0.64	20	lch-miR159v_13
	TTTGGATTGAAGGGAGCTCTTT	2	0	0	2	0	0.37	0	0	0.29	0	4	0.66	22	lch-miR159v_12
	GTTTGGATTGAAGGGAGCTCT	2	1	0	0	0	0.37	0.2	0	0	0	3	0.57	21	lch-miR159v_9
	TTTGGATTGAAGCGAGCTCT	1	0	1	1	0	0.19	0	0.16	0.15	0	3	0.5	20	lch-miR159v_25
	TTTGGATTGAAGGGAGCTCCT	0	1	0	1	1	0	0.2	0	0.15	0.22	3	0.57	21	lch-miR159v_52
	TTTGGATTGAAGGGAGCTCTC	0	2	0	1	0	0	0.4	0	0.15	0	3	0.55	21	lch-miR159v_54
	TTTGGATTGAAGGGCGCTCT	0	0	0	1	2	0	0	0	0.15	0.44	3	0.59	20	lch-miR159v_59
	TTTGGATTGAAGTGAGCTCT	0	0	1	2	0	0	0	0.16	0.29	0	3	0.45	20	lch-miR159v_62
	ATTGGATTGAAGGGATCT	0	0	2	0	0	0	0	0.32	0	0	2	0.32	18	lch-miR159v_32
	CTTGGATTGAAGGGAGCTTCT	0	0	1	1	0	0	0	0.16	0.15	0	2	0.31	21	lch-miR159v_33
	CTTTGGATTGAAGGGAGCTCT	0	1	0	0	1	0	0.2	0	0	0.22	2	0.42	21	lch-miR159v_34
	GTGGATTGAAGGGAGCTCT	1	0	0	1	0	0.19	0	0	0.15	0	2	0.34	19	lch-miR159v_15
	TTCGGATTGAAGGGAGCTCT	0	0	1	1	0	0	0	0.16	0.15	0	2	0.31	20	lch-miR159v_39
	TTTGGACTGAAGGGAGCTCT	0	0	2	0	0	0	0	0.32	0	0	2	0.32	20	lch-miR159v_44
	TTTGGATTGAAGGAAGCTCT	0	1	0	1	0	0	0.2	0	0.15	0	2	0.35	20	lch-miR159v_47
	TTTGGATTGAAGGGAACT	2	0	0	0	0	0.37	0	0	0	0	2	0.37	18	lch-miR159v_10
	TTTGGATTGAAGGGACCT	1	0	0	1	0	0.19	0	0	0.15	0	2	0.34	18	lch-miR159v_26
	TTTGGATTGAAGGGAGCT	1	0	0	1	0	0.19	0	0	0.15	0	2	0.34	18	lch-miR159v_27
	TTTGGATTGAAGGGAGCTACT	2	0	0	0	0	0.37	0	0	0	0	2	0.37	21	lch-miR159v_11
	TTTGGATTGAAGGGAGCTCA	1	0	0	0	1	0.19	0	0	0	0.22	2	0.41	20	lch-miR159v_28
	TTTGGATTGAAGGGAGCTCTA	0	1	0	1	0	0	0.2	0	0.15	0	2	0.35	21	lch-miR159v_53
	TTTGGATTGAAGGGGGCTCT	0	0	2	0	0	0	0	0.32	0	0	2	0.32	20	lch-miR159v_60
	TTTTGGATTGAAGGGAGCTCT	1	0	1	0	0	0.19	0	0.16	0	0	2	0.35	21	lch-miR159v_31
	CTTGGATTGAAGGGATCT	1	0	0	0	0	0.19	0	0	0	0	1	0.19	18	lch-miR159v_14
	TGGATTGAAAGGAGCTCT	0	0	1	0	0	0	0	0.16	0	0	1	0.16	18	lch-miR159v_35
	TGGATTGAAGGGAGCTCTAT	1	0	0	0	0	0.19	0	0	0	0	1	0.19	20	lch-miR159v_17
	TGGATTGAAGGGAGCTTT	0	0	0	1	0	0	0	0	0.15	0	1	0.15	18	lch-miR159v_36
	TGGATTGAAGGGAGTTCT	1	0	0	0	0	0.19	0	0	0	0	1	0.19	18	lch-miR159v_18
	TGGATTGTAAGGAGCTCT	1	0	0	0	0	0.19	0	0	0	0	1	0.19	18	lch-miR159v_19
	TGGGTTGAAGGGAGCTCT	0	0	0	0	1	0	0	0	0	0.22	1	0.22	18	lch-miR159v_37
	TGTATTGAAGGGAGCTCT	0	0	0	1	0	0	0	0	0.15	0	1	0.15	18	lch-miR159v_38
	TTGGACTGAAGGGAGCTCT	0	0	1	0	0	0	0	0.16	0	0	1	0.16	19	lch-miR159v_40
	TTGGATCGAAGGGAGCTCT	1	0	0	0	0	0.19	0	0	0	0	1	0.19	19	lch-miR159v_20
	TTGGATTGAAGGGAGCTCTAG	0	1	0	0	0	0	0.2	0	0	0	1	0.2	21	lch-miR159v_41
	TTGGATTGAAGGGAGCTCTTC	1	0	0	0	0	0.19	0	0	0	0	1	0.19	21	lch-miR159v_21
	TTGGATTGAAGGGAGCTCTTT	1	0	0	0	0	0.19	0	0	0	0	1	0.19	21	lch-miR159v_22
	TTGGATTGAAGGGATCTCT	1	0	0	0	0	0.19	0	0	0	0	1	0.19	19	lch-miR159v_23
	TTTCGATTGAAGGGAGCTCT	0	0	1	0	0	0	0	0.16	0	0	1	0.16	20	lch-miR159v_42
	TTTGGAATGAAGGGAGCTCT	0	0	1	0	0	0	0	0.16	0	0	1	0.16	20	lch-miR159v_43
	TTTGGATTCAAGGGAGCTCT	0	0	1	0	0	0	0	0.16	0	0	1	0.16	20	lch-miR159v_45
	TTTGGATTGAAAGGATCT	0	0	0	1	0	0	0	0	0.15	0	1	0.15	18	lch-miR159v_46
	TTTGGATTGAAGAGAGCTCT	1	0	0	0	0	0.19	0	0	0	0	1	0.19	20	lch-miR159v_24
	TTTGGATTGAAGGGAACTCT	0	0	0	1	0	0	0	0	0.15	0	1	0.15	20	lch-miR159v_48
	TTTGGATTGAAGGGAGATCT	0	0	1	0	0	0	0	0.16	0	0	1	0.16	20	lch-miR159v_49
	TTTGGATTGAAGGGAGCACT	0	0	1	0	0	0	0	0.16	0	0	1	0.16	20	lch-miR159v_50
	TTTGGATTGAAGGGAGCCCT	0	0	1	0	0	0	0	0.16	0	0	1	0.16	20	lch-miR159v_51
	TTTGGATTGAAGGGAGCTCC	1	0	0	0	0	0.19	0	0	0	0	1	0.19	20	lch-miR159v_29
	TTTGGATTGAAGGGAGCTCTTC	0	0	0	1	0	0	0	0	0.15	0	1	0.15	22	lch-miR159v_55
	TTTGGATTGAAGGGAGCTGT	0	0	0	1	0	0	0	0	0.15	0	1	0.15	20	lch-miR159v_56
	TTTGGATTGAAGGGAGCTTC	0	0	0	1	0	0	0	0	0.15	0	1	0.15	20	lch-miR159v_57
	TTTGGATTGAAGGGAGGTCT	0	0	0	0	1	0	0	0	0	0.22	1	0.22	20	lch-miR159v_58
	TTTGGATTGAAGGGTGCTCT	0	0	1	0	0	0	0	0.16	0	0	1	0.16	20	lch-miR159v_61
	TTTGGATTGAAGGTAGCTCT	1	0	0	0	0	0.19	0	0	0	0	1	0.19	20	lch-miR159v_30
	TTTGGATTGAATGGAGCTCT	0	0	0	1	0	0	0	0	0.15	0	1	0.15	20	lch-miR159v_63
	TTTGGATTTAAGGGAGCTCT	0	0	0	1	0	0	0	0	0.15	0	1	0.15	20	lch-miR159v_64
miR160	TGCCTGGCTCCCTGAATGCCATCT	20	25	32	40	26	3.71	5.02	5.14	5.84	5.66	143	25.37	24	lch-miR160a
	TGCCTGGCTCCCTGTATGCCATCT	10	18	18	17	22	1.85	3.62	2.89	2.48	4.79	85	15.63	24	lch-miR160b
	GCCTGGCTCCCTGAATGCCATCT	0	1	2	0	1	0	0.2	0.32	0	0.22	4	0.74	23	lch-miR160c
	GCCTGGCTCCCTGTATGCCATCT	0	1	1	0	1	0	0.2	0.16	0	0.22	3	0.58	23	lch-miR160d
	CCTGGCTCCCTGTATGCCATCT	0	1	0	1	0	0	0.2	0	0.15	0	2	0.35	22	lch-miR160e
	CTGGCTCCCTGTATGCCATCT	0	1	0	0	0	0	0.2	0	0	0	1	0.2	21	lch-miR160f
miR162	TCGATAAACCTCTGCATCT	26	18	57	29	23	4.82	3.62	9.16	4.24	5.01	153	26.85	19	lch-miR162a
	CGATAAACCTCTGCATCT	0	2	1	2	1	0	0.4	0.16	0.29	0.22	6	1.07	18	lch-miR162b
miR164	TGGAGAAGCAGGGCACGTTCT	0	0	1	0	0	0	0	0.16	0	0	1	0.16	21	lch-miR164
miR165	TCGGACCAGGCTTCATCT	0	1	0	0	2	0	0.2	0	0	0.44	3	0.64	18	lch-miR165
miR166	TCGGACCAGGCTTCATTCCTCT	34	25	45	54	46	6.3	5.02	7.23	7.89	10.02	204	36.46	22	lch-miR166a
	CGGACCAGGCTTCATTCCTCT	4	8	6	9	9	0.74	1.61	0.96	1.31	1.96	36	6.58	21	lch-miR166b
	TCTCGGACCAGGCTTCATTCT	3	0	6	4	2	0.56	0	0.96	0.58	0.44	15	2.54	21	lch-miR166c
	TCGGACCAGGCTTCATTCTCT	1	2	1	0	6	0.19	0.4	0.16	0	1.31	10	2.06	21	lch-miR166v_4
	TCGGACCAGGCTTCATTTCT	0	3	5	0	2	0	0.6	0.8	0	0.44	10	1.84	20	lch-miR166v_14
	GGAATGTTGTCTGGCTCT	1	1	2	2	1	0.19	0.2	0.32	0.29	0.22	7	1.22	18	lch-miR166v_3
	GACCAGGCTTCATTCCTCT	0	3	3	0	0	0	0.6	0.48	0	0	6	1.08	19	lch-miR166v_6
	GGACCAGGCTTCATTCCTCT	0	2	2	1	0	0	0.4	0.32	0.15	0	5	0.87	20	lch-miR166v_8
	TCTCGGACCAGGCTTCATTCCT	1	2	0	1	0	0.19	0.4	0	0.15	0	4	0.74	22	lch-miR166v_5
	GGAATGTTGTCTGGTTCT	0	0	3	0	0	0	0	0.48	0	0	3	0.48	18	lch-miR166v_7
	TCGGACCAGGCTTCATCT	0	1	0	0	2	0	0.2	0	0	0.44	3	0.64	18	lch-miR165
	CGGACCAGGCTTCATTCT	1	1	0	0	0	0.19	0.2	0	0	0	2	0.39	18	lch-miR166v_1
	GGACCAGGCTTCATTTCT	0	1	1	0	0	0	0.2	0.16	0	0	2	0.36	18	lch-miR166v_9
	TCGGACCAGGCTTCATTCCT	0	1	0	0	1	0	0.2	0	0	0.22	2	0.42	20	lch-miR166v_11
	CTCGGACCAGGCTTCATTCT	1	0	0	0	0	0.19	0	0	0	0	1	0.19	20	lch-miR166v_2
	TCGGACCAGGCTTCATTCCTT	0	0	0	1	0	0	0	0	0.15	0	1	0.15	21	lch-miR166v_12
	TCGGACCAGGCTTCATTCT	0	0	0	0	1	0	0	0	0	0.22	1	0.22	19	lch-miR166v_13
miR167	TGAAGCTGCCAGCATGATCTCT	3	13	7	1	13	0.56	2.61	1.12	0.15	2.83	37	7.27	22	lch-miR167a
	TGAAGCTGCCAGCATGATCT	0	8	4	1	3	0	1.61	0.64	0.15	0.65	16	3.05	20	lch-miR167b
	GAAGCTGCCAGCATGATCTCT	0	1	0	1	1	0	0.2	0	0.15	0.22	3	0.57	21	lch-miR167v_4
	GTCATGCTCTGACAGCCTCT	0	0	1	1	1	0	0	0.16	0.15	0.22	3	0.53	20	lch-miR167v_7
	AAGCTGCCAGCATGATCTCT	0	1	0	0	0	0	0.2	0	0	0	1	0.2	20	lch-miR167v_1
	AGCTGCCAGCATGATCTCT	0	0	0	0	1	0	0	0	0	0.22	1	0.22	19	lch-miR167v_2
	GAAGCTGCCAGCATGATCT	0	0	0	0	1	0	0	0	0	0.22	1	0.22	19	lch-miR167v_3
	GGTCATGCTCTGACAGCCTCT	0	0	0	1	0	0	0	0	0.15	0	1	0.15	21	lch-miR167v_5
	GGTCATGCTCTGACAGCCTCTCT	0	0	1	0	0	0	0	0.16	0	0	1	0.16	23	lch-miR167v_6
	TGAAGCTGCCAGCATGAT	0	0	0	1	0	0	0	0	0.15	0	1	0.15	18	lch-miR167v_8
miR169	CATCCAAGGATGACTTGC	0	0	0	0	1	0	0	0	0	0.22	1	0.22	18	lch-miR169
miR171	TGATTGAGCCGTGCCAATATCT	4	15	10	6	13	0.74	3.01	1.61	0.88	2.83	48	9.07	22	lch-miR171a
	TTGAGCCGTGCCAATATCTCT	0	8	3	3	4	0	1.61	0.48	0.44	0.87	18	3.4	21	lch-miR171b
	TGATTGAGCCGTGCCAATCT	0	2	0	0	4	0	0.4	0	0	0.87	6	1.27	20	lch-miR171c
	TTGAGCCGTGCCAATATCT	0	0	2	1	0	0	0	0.32	0.15	0	3	0.47	19	lch-miR171v_4
	GATTGAGCCGTGCCAATATCT	1	1	0	0	0	0.19	0.2	0	0	0	2	0.39	21	lch-miR171v_1
	TTGAGCCGCGTCAATATCT	0	0	1	0	1	0	0	0.16	0	0.22	2	0.38	19	lch-miR171v_3
	TGAGCCGTGCCAATATCTCT	0	0	1	0	0	0	0	0.16	0	0	1	0.16	20	lch-miR171v_2
miR1865	TGATAGTGATGGTGATTCT	1	0	0	0	0	0.19	0	0	0	0	1	0.19	19	lch-miR1865
miR319	TTGGACTGAAGGGAGCTCCTTCT	1484	372	953	1779	597	275.12	74.75	153.08	259.85	129.99	5185	892.79	23	lch-miR319a
	TGGACTGAAGGGAGCTCCTTCT	51	8	30	24	28	9.45	1.61	4.82	3.51	6.1	141	25.49	22	lch-miR319b
	GGACTGAAGGGAGCTCCTTCT	17	4	18	21	8	3.15	0.8	2.89	3.07	1.74	68	11.65	21	lch-miR319c
	GACTGAAGGGAGCTCCTTCT	11	3	5	8	3	2.04	0.6	0.8	1.17	0.65	30	5.26	20	lch-miR319v_1
	TTGGACTGAAGGGAGCTCCTT	1	0	0	9	0	0.19	0	0	1.31	0	10	1.5	21	lch-miR319v_8
	TTGGACTGAAGGGAGCTCCTTT	2	0	1	3	0	0.37	0	0.16	0.44	0	6	0.97	22	lch-miR319v_3
	CTGAAGGGAGCTCCTTCT	2	1	0	1	0	0.37	0.2	0	0.15	0	4	0.72	18	lch-miR319v_2
	TTTGGATTGAAGGGAGCTCCT	0	1	0	1	1	0	0.2	0	0.15	0.22	3	0.57	21	lch-miR319v_18
	ACTGAAGGGAGCTCCTTCT	0	0	0	2	0	0	0	0	0.29	0	2	0.29	19	lch-miR319v_12
	GGACTGAAGGGAGCTCTCT	0	0	0	2	0	0	0	0	0.29	0	2	0.29	19	lch-miR319v_13
	TTGGACTGAAGGGAGCTCCCTT	1	0	0	1	0	0.19	0	0	0.15	0	2	0.34	22	lch-miR319v_7
	TTGGACTGAAGGGAGCTCCTTC	0	0	0	2	0	0	0	0	0.29	0	2	0.29	22	lch-miR319v_14
	TTTGGACTGAAGGGAGCTCT	0	0	2	0	0	0	0	0.32	0	0	2	0.32	20	lch-miR319v_17
	TTTGGATTGAAGGGAGCT	1	0	0	1	0	0.19	0	0	0.15	0	2	0.34	18	lch-miR319v_10
	CTTGGACTGAAGGGATCT	1	0	0	0	0	0.19	0	0	0	0	1	0.19	18	lch-miR319v_4
	CTTGGACTGAAGGGTGCTCCCT	1	0	0	0	0	0.19	0	0	0	0	1	0.19	22	lch-miR319v_5
	TTGGACTGAAGGGAGCTCCCT	1	0	0	0	0	0.19	0	0	0	0	1	0.19	21	lch-miR319v_6
	TTGGACTGAAGGGAGCTCCTTCC	1	0	0	0	0	0.19	0	0	0	0	1	0.19	23	lch-miR319v_9
	TTGGACTGAAGGGAGCTCT	0	0	1	0	0	0	0	0.16	0	0	1	0.16	19	lch-miR319v_15
	TTGGACTGAAGGGAGCTTCT	0	0	1	0	0	0	0	0.16	0	0	1	0.16	20	lch-miR319v_16
	TTTGGATTGAAGGGAGCTCC	1	0	0	0	0	0.19	0	0	0	0	1	0.19	20	lch-miR319v_11
miR3627	TCGCAGGAGAGATGGCACTCT	0	0	0	0	1	0	0	0	0	0.22	1	0.22	21	lch-miR3627a
	TGTCGCAGGAGAGATGGCTCT	0	0	0	0	1	0	0	0	0	0.22	1	0.22	21	lch-miR3627b
miR3630	TGGGAATCTCTCTGATTCT	1	2	2	5	0	0.19	0.4	0.32	0.73	0	10	1.64	19	lch-miR3630a
	GGGAATCTCTCTGATTCT	0	0	2	1	1	0	0	0.32	0.15	0.22	4	0.69	18	lch-miR3630b
miR384	TGGCATTCTGTCCACCTCT	0	2	0	0	4	0	0.4	0	0	0.87	6	1.27	19	lch-miR384a
	GGCATTCTGTCCACCTCT	0	0	0	0	2	0	0	0	0	0.44	2	0.44	18	lch-miR384b
miR390	CGCTATCCATCCTGAGTTTCT	0	1	0	0	0	0	0.2	0	0	0	1	0.2	21	lch-miR390
miR393	TTCCAAAGGGATCGCATTGATCT	44	80	35	68	102	8.16	16.08	5.62	9.93	22.21	329	62	23	lch-miR393a
	TCCAAAGGGATCGCATTGATCT	35	38	39	38	38	6.49	7.64	6.26	5.55	8.27	188	34.21	22	lch-miR393b
	AAAGGGATCGCATTGATCT	0	2	0	1	1	0	0.4	0	0.15	0.22	4	0.77	19	lch-miR393v_3
	CCAAAGGGATCGCATTGATCT	1	0	0	2	0	0.19	0	0	0.29	0	3	0.48	21	lch-miR393v_1
	CAAAGGGATCGCATTGATCT	0	0	0	0	2	0	0	0	0	0.44	2	0.44	20	lch-miR393v_5
	ATCCAAAGGGATCGCATTGATCT	0	0	1	0	0	0	0	0.16	0	0	1	0.16	23	lch-miR393v_4
	CCAAAGGGATCGCATTGTTCT	0	0	0	1	0	0	0	0	0.15	0	1	0.15	21	lch-miR393v_6
	CTCCAAAGGGATCGCATTGATCT	0	0	1	0	0	0	0	0.16	0	0	1	0.16	23	lch-miR393v_7
	TCCAAAGGGATCGCATTGATCTC	0	1	0	0	0	0	0.2	0	0	0	1	0.2	23	lch-miR393v_8
	TCCAAAGGGATCGCATTGTTCT	1	0	0	0	0	0.19	0	0	0	0	1	0.19	22	lch-miR393v_2
	TCCAAAGGGATCGCATTTATCT	0	0	1	0	0	0	0	0.16	0	0	1	0.16	22	lch-miR393v_9
	TCTAAAGGGATCGCATTGATCT	0	0	0	1	0	0	0	0	0.15	0	1	0.15	22	lch-miR393v_10
	TTCCAAAGGGATCGCATC	0	0	0	1	0	0	0	0	0.15	0	1	0.15	18	lch-miR393v_11
miR394	TGGCATTCTGTCCACCTCT	0	2	0	0	4	0	0.4	0	0	0.87	6	1.27	19	lch-miR394a
	GGCATTCTGTCCACCTCT	0	0	0	0	2	0	0	0	0	0.44	2	0.44	18	lch-miR394b
miR395	CTGAAGTGTTTGGGGGAACTCT	7	7	6	10	3	1.3	1.41	0.96	1.46	0.65	33	5.78	22	lch-miR395a
	GAAGTGTTTGGGGGAACTCT	0	0	1	0	0	0	0	0.16	0	0	1	0.16	20	lch-miR395b
miR396	TTCCACAGCTTTCTTGAACTCT	647	1067	814	748	1110	119.95	214.4	130.75	109.26	241.7	4386	816.06	22	lch-miR396a
	CACAGCTTTCTTGAACTGTCT	76	213	94	51	187	14.09	42.8	15.1	7.45	40.72	621	120.16	21	lch-miR396d
	CCACAGCTTTCTTGAACTTTCT	87	133	143	97	135	16.13	26.72	22.97	14.17	29.4	595	109.39	22	lch-miR396e
	TTCCACAGCTTTCTTGATCT	22	201	53	38	180	4.08	40.39	8.51	5.55	39.19	494	97.72	20	lch-miR396b
	CACAGCTTTCTTGAACTTTCT	57	107	91	80	111	10.57	21.5	14.62	11.69	24.17	446	82.55	21	lch-miR396f
	AGCTTTCTTGAACTGTCT	21	40	31	24	75	3.89	8.04	4.98	3.51	16.33	191	36.75	18	lch-miR396v_1
	TCCACAGCTTTCTTGAACTCT	18	31	30	22	43	3.34	6.23	4.82	3.21	9.36	144	26.96	21	lch-miR396v_2
	CCACAGCTTTCTTGAACTCT	9	33	32	19	20	1.67	6.63	5.14	2.78	4.35	113	20.57	20	lch-miR396v_5
	CACAGCTTTCTTGAACTCT	4	33	20	28	15	0.74	6.63	3.21	4.09	3.27	100	17.94	19	lch-miR396v_8
	ACAGCTTTCTTGAACTTTCT	6	21	23	21	18	1.11	4.22	3.69	3.07	3.92	89	16.01	20	lch-miR396v_6
	ACAGCTTTCTTGAACTCT	3	27	18	20	9	0.56	5.43	2.89	2.92	1.96	77	13.76	18	lch-miR396v_9
	ACAGCTTTCTTGAACTGTCT	12	4	31	10	5	2.22	0.8	4.98	1.46	1.09	62	10.55	20	lch-miR396v_3
	AGCTTTCTTGAACTTTCT	4	9	17	7	18	0.74	1.81	2.73	1.02	3.92	55	10.22	18	lch-miR396v_7
	CAGCTTTCTTGAACTTTCT	2	14	8	13	11	0.37	2.81	1.29	1.9	2.4	48	8.77	19	lch-miR396v_11
	CAGCTTTCTTGAACTTCT	2	14	10	5	12	0.37	2.81	1.61	0.73	2.61	43	8.13	18	lch-miR396v_10
	TTCCACAGCTTTCTTGAACTGTT	10	4	2	9	0	1.85	0.8	0.32	1.31	0	25	4.28	23	lch-miR396v_4
	TCCACAGCTTTCTTGATCT	1	12	1	0	5	0.19	2.41	0.16	0	1.09	19	3.85	19	lch-miR396v_18
	CCACAGCTTTCTTGATCT	1	7	1	1	3	0.19	1.41	0.16	0.15	0.65	13	2.56	18	lch-miR396v_17
	TTCCACAGCTTTCTTGAA	2	1	0	1	3	0.37	0.2	0	0.15	0.65	7	1.37	18	lch-miR396v_12
	TTCCACAGCTTTCTTGAACTT	1	1	3	2	0	0.19	0.2	0.48	0.29	0	7	1.16	21	lch-miR396v_21
	TTCCACAGCTTTCTTGAACTTT	2	0	1	3	0	0.37	0	0.16	0.44	0	6	0.97	22	lch-miR396v_13
	CACAGCTTTCTTGAATTTTCT	1	1	1	0	2	0.19	0.2	0.16	0	0.44	5	0.99	21	lch-miR396v_16
	CAGCTTTCTTGAACTGTCT	0	2	1	0	2	0	0.4	0.16	0	0.44	5	1	19	lch-miR396v_27
	TTCCACAGCTTTCTTGAACT	1	1	1	0	1	0.19	0.2	0.16	0	0.22	4	0.77	20	lch-miR396v_19
	TTCCACAGCTTTCTTGAACTG	0	2	0	1	0	0	0.4	0	0.15	0	3	0.55	21	lch-miR396v_37
	GACAGCTTTCTTGAACTTTCT	0	0	1	1	0	0	0	0.16	0.15	0	2	0.31	21	lch-miR396v_29
	GCTTTCTTGAACTTTCTT	0	0	0	2	0	0	0	0	0.29	0	2	0.29	18	lch-miR396v_31
	TTCCACAGCTTTCTTGAACTAT	1	1	0	0	0	0.19	0.2	0	0	0	2	0.39	22	lch-miR396v_20
	ACAGCTTTCTTGAACTATCT	0	0	1	0	0	0	0	0.16	0	0	1	0.16	20	lch-miR396v_22
	AGGTTTCTTGAACTTTCT	0	1	0	0	0	0	0.2	0	0	0	1	0.2	18	lch-miR396c
	CACAGCCTTCTTGAACTTTCT	1	0	0	0	0	0.19	0	0	0	0	1	0.19	21	lch-miR396v_14
	CACAGCTTTCTTGAACTATCT	0	0	0	1	0	0	0	0	0.15	0	1	0.15	21	lch-miR396v_23
	CACAGCTTTCTTGAACTCTCT	0	0	0	1	0	0	0	0	0.15	0	1	0.15	21	lch-miR396v_24
	CACAGCTTTCTTGAACTTTTT	1	0	0	0	0	0.19	0	0	0	0	1	0.19	21	lch-miR396v_15
	CACATCTTTCTTGAACTTTCT	0	1	0	0	0	0	0.2	0	0	0	1	0.2	21	lch-miR396v_25
	CAGCTTTCTTGAAATTTCT	0	1	0	0	0	0	0.2	0	0	0	1	0.2	19	lch-miR396v_26
	CCACAGCTTTCTTGAACTT	0	0	0	1	0	0	0	0	0.15	0	1	0.15	19	lch-miR396v_28
	GCACAGCTTTCTTGAACTTTCT	0	0	1	0	0	0	0	0.16	0	0	1	0.16	22	lch-miR396v_30
	TACAGCTTTCTTGAACTTTCT	0	0	0	1	0	0	0	0	0.15	0	1	0.15	21	lch-miR396v_32
	TCAGCTTTCTTGAACTTTCT	0	0	0	1	0	0	0	0	0.15	0	1	0.15	20	lch-miR396v_33
	TCCACAGCTTTCTTGAACTTT	0	0	1	0	0	0	0	0.16	0	0	1	0.16	21	lch-miR396v_34
	TTCCACAGCTTTCTTGAAC	0	1	0	0	0	0	0.2	0	0	0	1	0.2	19	lch-miR396v_35
	TTCCACAGCTTTCTTGAACTC	0	1	0	0	0	0	0.2	0	0	0	1	0.2	21	lch-miR396v_36
	TTCCACAGCTTTCTTGAACTGTC	0	0	0	0	1	0	0	0	0	0.22	1	0.22	23	lch-miR396v_38
	TTCCACAGCTTTCTTGAACTTC	0	0	0	1	0	0	0	0	0.15	0	1	0.15	22	lch-miR396v_39
	TTCCACAGCTTTCTTGACCT	0	1	0	0	0	0	0.2	0	0	0	1	0.2	20	lch-miR396v_40
miR397	TCATTGAGTGCAGCGTTGATCT	0	0	0	0	1	0	0	0	0	0.22	1	0.22	22	lch-miR397
miR398	TGTGTTCTCAGGTCGCCTCT	4	3	2	1	1	0.74	0.6	0.32	0.15	0.22	11	2.03	20	lch-miR398a
	GTGTTCTCAGGTCGCCTCT	0	0	1	0	0	0	0	0.16	0	0	1	0.16	19	lch-miR398b
	TGTGTTCTCAGGTCGCCCT	0	1	0	0	0	0	0.2	0	0	0	1	0.2	19	lch-miR398c
miR399	CGCCAAAGGAGAGTTGCCCTCT	0	0	2	3	1	0	0	0.32	0.44	0.22	6	0.98	22	lch-miR399a
	CGCCAAAGGAGAGTTGCTCT	0	0	1	0	1	0	0	0.16	0	0.22	2	0.38	20	lch-miR399v_2
	TGCCAAAGGAGAGTTGCTCT	0	0	0	0	2	0	0	0	0	0.44	2	0.44	20	lch-miR399v_6
	CCAAAGGAGAATTGCTCT	0	1	0	0	0	0	0.2	0	0	0	1	0.2	18	lch-miR399v_1
	GCCAAAGGAGAGTTGCCCTCT	0	1	0	0	0	0	0.2	0	0	0	1	0.2	21	lch-miR399v_3
	GCCAAAGGAGAGTTGCTCT	0	0	0	0	1	0	0	0	0	0.22	1	0.22	19	lch-miR399v_4
	TGCCAAAGGAGAATTGCTCT	0	1	0	0	0	0	0.2	0	0	0	1	0.2	20	lch-miR399v_5
	TGCCAAAGGAGATTTGTCT	1	0	0	0	0	0.19	0	0	0	0	1	0.19	19	lch-miR399v_7
miR403	TTAGATTCACGCACAAACTCT	12	60	36	22	48	2.22	12.06	5.78	3.21	10.45	178	33.72	21	lch-miR403a
	TTAGATTCACGCACAATCT	0	10	0	2	11	0	2.01	0	0.29	2.4	23	4.7	19	lch-miR403b
	TAGATTCACGCACAAACTCT	0	4	1	0	3	0	0.8	0.16	0	0.65	8	1.61	20	lch-miR403c
	AGATTCACGCACAAACTCT	0	2	0	0	3	0	0.4	0	0	0.65	5	1.05	19	lch-miR403v_1
	TAGATTCACGCACAATCT	0	2	0	0	0	0	0.4	0	0	0	2	0.4	18	lch-miR403v_2
	TTAGATTCACGCACAAACT	0	1	0	0	0	0	0.2	0	0	0	1	0.2	19	lch-miR403v_3
miR408	ATGCACTGCCTCTTCCCTGGCT	0	0	0	1	0	0	0	0	0.15	0	1	0.15	22	lch-miR408a
	GCACTGCCTCTTCCCTGTCT	0	0	0	1	0	0	0	0	0.15	0	1	0.15	20	lch-miR408b
	TGCACTGCCTCTTCCCTGTCT	0	1	0	0	0	0	0.2	0	0	0	1	0.2	21	lch-miR408c
miR4224	CTGAGCTTCCTCAACTCT	0	1	0	0	0	0	0.2	0	0	0	1	0.2	18	lch-miR4224
miR472	TCCCTACTCCACCCATCT	0	2	0	1	1	0	0.4	0	0.15	0.22	4	0.77	18	lch-miR472a
	TTCCCTACTCCACCCATCT	0	1	0	0	0	0	0.2	0	0	0	1	0.2	19	lch-miR472b
miR473	ACTCTCCCTCAAGGGCTTCT	0	0	0	3	2	0	0	0	0.44	0.44	5	0.88	20	lch-miR473a
	CTCTCCCTCAAGGGCTTCT	0	2	1	0	0	0	0.4	0.16	0	0	3	0.56	19	lch-miR473b
	ACTCTCCCTCAAGGGCTT	1	0	0	1	0	0.19	0	0	0.15	0	2	0.34	18	lch-miR473c
miR477	ACTCTCCCTCAAGGGCTTCTCT	1	4	4	0	3	0.19	0.8	0.64	0	0.65	12	2.28	22	lch-miR477a
	ACTCTCCCTCAAGGGCTTCT	0	0	0	3	2	0	0	0	0.44	0.44	5	0.88	20	lch-miR477v_2
	CACTCTCCCTCAAGGGCTTCT	0	1	0	1	2	0	0.2	0	0.15	0.44	4	0.79	21	lch-miR477v_4
	CTCCCTCAAGGGCTTCCTCT	0	3	0	1	0	0	0.6	0	0.15	0	4	0.75	20	lch-miR477v_5
	TCTCCCTCAAGGGCTTCCTCT	1	2	0	0	1	0.19	0.4	0	0	0.22	4	0.81	21	lch-miR477v_13
	CTCTCCCTCAAGGGCTTCT	0	2	1	0	0	0	0.4	0.16	0	0	3	0.56	19	lch-miR477v_7
	CTCTCCCTCAAGGGCTTCTCT	0	2	0	0	1	0	0.4	0	0	0.22	3	0.62	21	lch-miR477v_8
	TCCTCAAAGGCTTCCTCT	0	1	1	0	0	0	0.2	0.16	0	0	2	0.36	18	lch-miR477v_12
	TTCCCTCAAAGGCTTCCTCT	0	0	0	0	2	0	0	0	0	0.44	2	0.44	20	lch-miR477v_14
	ACTCTCCCTCAAGGGCTT	1	0	0	1	0	0.19	0	0	0.15	0	2	0.34	18	lch-miR477v_1
	ATCTCCCTCAAAGGCTTCCTCT	0	0	0	0	1	0	0	0	0	0.22	1	0.22	22	lch-miR477v_3
	CTCCCTCAAGGGCTTCTCT	0	0	0	0	1	0	0	0	0	0.22	1	0.22	19	lch-miR477v_6
	CTCTCCCTCAAGGGCTTTTCT	0	1	0	0	0	0	0.2	0	0	0	1	0.2	21	lch-miR477v_9
	GCTCTCCCTCAAGGGCTTCT	0	1	0	0	0	0	0.2	0	0	0	1	0.2	20	lch-miR477v_10
	TCCCTCAAAGGCTTCCACT	0	0	1	0	0	0	0	0.16	0	0	1	0.16	19	lch-miR477v_11
miR5252	GACAGCTCACTGAAGTCT	0	0	0	0	1	0	0	0	0	0.22	1	0.22	18	lch-miR5252
miR5257	CAAGTAGAAGCTTTTTTCT	0	0	0	1	0	0	0	0	0.15	0	1	0.15	19	lch-miR5257
miR530	TGCATTTGCACCTGCACCTCT	0	8	2	2	13	0	1.61	0.32	0.29	2.83	25	5.05	21	lch-miR530a
	TGCATTTGCACCTGCATCTCT	0	4	0	0	3	0	0.8	0	0	0.65	7	1.45	21	lch-miR530v_4
	TGCATTTGCACCTGCACTCT	0	0	0	0	2	0	0	0	0	0.44	2	0.44	20	lch-miR530v_3
	TGCATTTGCACCTGCTCT	0	1	1	0	0	0	0.2	0.16	0	0	2	0.36	18	lch-miR530v_5
	ATTTGCACCTGCACCTCT	0	0	0	0	1	0	0	0	0	0.22	1	0.22	18	lch-miR530v_1
	CATTTGCACCTGCACCTCT	0	1	0	0	0	0	0.2	0	0	0	1	0.2	19	lch-miR530v_2
miR535	TGACAACGAGAGAGAGCACGCT	0	0	1	0	0	0	0	0.16	0	0	1	0.16	22	lch-miR535
miR6169	TTGTATTTCTCTTTTCTCT	0	0	0	1	0	0	0	0	0.15	0	1	0.15	19	lch-miR6169
miR6173	GCCGTAAACGATGGATTCT	0	1	0	1	2	0	0.2	0	0.15	0.44	4	0.79	19	lch-miR6173a
	AGCCGTAAACGATGGATTCT	0	1	0	0	0	0	0.2	0	0	0	1	0.2	20	lch-miR6173b
	CCGTAAACGATGGATTCT	0	0	1	0	0	0	0	0.16	0	0	1	0.16	18	lch-miR6173c
miR6192	AGAGGGGGGGAGGGATCT	0	0	1	0	0	0	0	0.16	0	0	1	0.16	18	lch-miR6192
miR6478	CCGACCTTAGCTCAGTTT	1	1	0	1	0	0.19	0.2	0	0.15	0	3	0.54	18	lch-miR6478a
	CCGACCTTAGCTCAGTTGGTGT	0	0	0	1	0	0	0	0	0.15	0	1	0.15	22	lch-miR6478b
miR6479	ATCAATGAGAATACTTCT	1	0	0	0	0	0.19	0	0	0	0	1	0.19	18	lch-miR6479
miR7485	CCTGCTCTGATACCATCT	6	0	6	4	0	1.11	0	0.96	0.58	0	16	2.65	18	lch-miR7485a
	AAGACATATTTGAATTCT	2	0	0	0	0	0.37	0	0	0	0	2	0.37	18	lch-miR7485b
miR7782	ACCTGCTCTGATACCATCT	6	0	5	1	0	1.11	0	0.8	0.15	0	12	2.06	19	lch-miR7782
miR7982	TTGGATGATAATAATATATCT	0	1	0	0	0	0	0.2	0	0	0	1	0.2	21	lch-miR7982
miR827	TTAGATGACCATCAACAATCT	0	5	2	0	0	0	1	0.32	0	0	7	1.32	21	lch-miR827a
	GATGACCATCAACAATCT	0	0	0	1	1	0	0	0	0.15	0.22	2	0.37	18	lch-miR827v_1
	TAGATGACCATCAACAATCT	0	1	0	0	0	0	0.2	0	0	0	1	0.2	20	lch-miR827v_2
	TTAGATGACCATCAACAAACTT	0	0	0	0	1	0	0	0	0	0.22	1	0.22	22	lch-miR827v_3
	TTTTGATGGTTGTCATCT	0	0	1	0	0	0	0	0.16	0	0	1	0.16	18	lch-miR827v_4
miR828	TCTTGCTCAAATGAGTCT	0	2	0	0	0	0	0.4	0	0	0	2	0.4	18	lch-miR828
miR858	TTCGTTGTCTGTTCGATCT	19	39	60	37	33	3.52	7.84	9.64	5.4	7.19	188	33.59	19	lch-miR858a
	TTCGTTGTCTGTTCGACCT	0	0	6	5	0	0	0	0.96	0.73	0	11	1.69	19	lch-miR858b
	TCGTTGTCTGTTCGATCT	0	1	3	0	1	0	0.2	0.48	0	0.22	5	0.9	18	lch-miR858c
	TTCGTTGTCTGTTCGACCTT	0	1	0	0	0	0	0.2	0	0	0	1	0.2	20	lch-miR858d
miR894	CGTTTCACGTCGGGTTCT	1	13	6	14	2	0.19	2.61	0.96	2.04	0.44	36	6.24	18	lch-miR894a
	TTTCACGTCGGGTTCACCT	0	0	1	0	0	0	0	0.16	0	0	1	0.16	19	lch-miR894b
NOTE:	49 conserved miRNA families with 296 miRNAs in total, according to miRBase v.20
	miRNAs of less than 10 total reads are faded
