# Supplementary material for: MicroRNAs and targets in senescent litchi fruit during ambient storage and post-cold storage shelf life
Source: BMC Plant Biol. 2015 Jul 16;15:181. doi: 10.1186/s12870-015-0509-2 (PMC4504174; doi:10.1186/s12870-015-0509-2)
Supplement: Additional file 3: — Detailed table of predicted candidate litchi-specific miRNAs. [file 12870_2015_509_MOESM3_ESM.xlsx]

## Sheet: Table S3
Table S3. Detailed table of predicted candidate litchi-specific miRNAs
Name	Unigene	Sequence	Length	Hairpin Sequence	Start	End	Orientation	Abundance					Hairpin Length	Hairpin Start	Hairpin End	Hairpin Structure	miRNA*	Genomic Hits	Minimum Free Energy(MFE)	Adjusted MFE	Hairpin G/C%	miRBase ID	P_Val	match annotation	blastn hit	E-value	transcript_length(bp)	Transcriptome
								0d	4d	14d0h	14d24h	14d48h																0d_rpkm	4d_rpkm	14d0h_rpkm	14d24h_rpkm	14d48h_rpkm
	lychee_25026	CGGAGAAGGGCAATTACTCATTCT	24	GGTCGGAGAAGGGCAATTACTCATTCTTAAAACCAGCGGTCGGAGAAGGAGCAATCACTCATTCTTAAAACC	5635	5658	+	7	2	9	12	7	72	5631	5702	(((--<<<<<<<<--<<<-<<<-<<<<(...(((...)))..))))).))).)))..))).)))))...)))	NO	1	-18.3	-25.4167	45.8333	NA	0.039604	gi|357492397|ref|XP_003616487.1| Metallocarboxypeptidase inhibitor [Medicago truncatula] gi|355517822|gb|AES99445.1| Metallocarboxypeptidase inhibitor [Medicago truncatula]	gb|KF431956.1| Panax ginseng chloroplast, complete genome	0	12824	55.41	234.68	237.65	99.92	155.04
	lychee_3356	TTCGATTCGAACCCAGAGATGTCT	24	CGAATCCAAACATCTCTGGATTCGAATTGAATCCAGATTTCATAAATCTGGATTCGATTCGAACCCAGAGATGTCTGGGTTCG	8439	8462	+	145	180	282	216	251	83	8386	8468	((((((((.((((((((((.(((((((((((((((((((.....))))))))>>>>>>>>>>>->>>>>>>>>>->)))))))	NO	1	-57.2	-68.9157	42.1687	NA	0.009901	gi|359483557|ref|XP_002264074.2| PREDICTED: probable LRR receptor-like serine/threonine-protein kinase At1g29720-like [Vitis vinifera]	ref|XM_008238748.1| PREDICTED: Prunus mume uncharacterized LOC103335720 (LOC103335720), mRNA	2e-23	8746	16.41	11.62	10.89	14.14	14.13
	lychee_29764	TGGGTGAAAGATGCAGCAAAATCT	24	GTGGGTGAAAGATGCAGCAAAATCTTGTATTGTAACAATACATTCACTAATATATAAGATTTGGCTGTATCTTTCATCCAC	294	317	+	364	328	237	422	790	81	292	372	(<<<<<<<<<<<<<<<<<-<<<<<<(((((((((....)))).........))))))))))).))))))))))))))))))	NO	1	-40	-49.3827	33.3333	NA	0.009901	0	ref|XM_008391833.1| PREDICTED: Malus x domestica ankyrin repeat-containing protein At3g12360-like (LOC103452331), mRNA	0.0002	871	4.31	6.63	40.57	2.75	6.85
	lychee_25799	ATTTGGTAGTAGCTGAGATTCTCT	24	CACTGTGAACTATTATTCACCGTGATTTGGTAGTAGCTGAGATTCTCTATTAATCAAGATATCCTGTTGAGATTCTCTATTACTAGAGGCATCATGAGTAGATAGCAACTCAGGTAGTAGTTCACTGTG	986	1009	+	66	21	30	81	20	129	961	1089	(((.((((((((((((.....((.-<<<<<<<<<<---<<<<-<<<<-....................)))).)))))))))))))).))....(((((........))))).)))))))))))).)))	NO	1	-38.7	-30	37.9845	NA	0.009901	gi|255548119|ref|XP_002515116.1| hypothetical protein RCOM_1341380 [Ricinus communis] gi|223545596|gb|EEF47100.1| hypothetical protein RCOM_1341380 [Ricinus communis]	ref|XM_008365356.1| PREDICTED: Malus x domestica NAC domain-containing protein 68-like (LOC103427288), mRNA	0.0006	2879	15.95	4.91	0.88	6.86	4.02
	lychee_43109	TTCAAGACAACAACTATTGGCTCT	24	CTTCTTCAAGACAACAACTATTGGCTCTACAAGTAAGGATCCTAGTAAAAACTTTAAGGAGTTGGTAGATGGTGATTTTTGAGGAGG	2259	2282	+	237	162	352	336	210	87	2254	2340	((((<<<<<<<<<-<<-<<<<--<<<<<..((((................))))...)))))..)))).)).))..)))))))))))	NO	1	-25.59	-29.4138	37.931	NA	0.009901	0	gb|CP006692.1| Salmonella bongori serovar 48:z41:-- str. RKS3044, complete genome	0.094	2833	5.23	6.69	1.24	7.02	9.22
	lychee_28612	TTGTGGTGCTATTGTTTCTCCTCT	24	GGCCCCTCCGAAGAGGAGCAGCAACACCAACAACAGTTGCACTAATGCCATAAAACTAATTGTGGTGCTATTGTTTCTCCTCTTTGGAGGGGCC	3025	3048	+	75	133	104	119	155	94	2965	3058	((((((((((((((((((.((((((((((.(((.(((((((....))).....))))..>>>>>>>>--->>>>>->>>>>>>)))))))))))	NO	1	-51.7	-55	50	NA	0.009901	0	gb|KF590545.1| Bhagadatta austenia isolate N1842 mitochondrion, complete genome	0.14	4117	3.6	3.42	1.84	4.06	4.59
	lychee_41226	TGTTGAGCTTGACTCTAGTCT	21	TCTAAGGACAGTGCCAGGCGGGGAGTTTGACTGGGGCGGTACATCTGAATAACGCAGGTGTCCTAAGGCCAGCTCAGCGAGGACGGAAACCTCGGCTTGATCCGTCAAACGTAGAGCAAAAGGGCAAAAGCTGCCTGTTGAGCTTGACTCTAGTCTGGCATTGTAAGGAGA	539	559	-	63	29	34	42	20	171	523	693	(((....((((((((((((((((((((..((..((((((((((((((.......)))))))......(((.((((.(((..((((((.............))))))...))).)))).....)))....))))>>>>>-->>>>--->>>>->>>>))))))))....)))	NO	2	-71.02	-41.5322	53.8012	NA	0.009901	gi|126566038|gb|ABO20848.1| cytochrome P450-like TBP protein [Lilium lon	ref|XM_008238748.1| PREDICTED: Prunus mume uncharacterized LOC103335720 (LOC103335720), mRNA	7e-41	753	0.22	2.8	2.87	1.78	2.1
	lychee_41226	CCTGTTGAGCTTGACTCTAGTCT	23	TCTAAGGACAGTGCCAGGCGGGGAGTTTGACTGGGGCGGTACATCTGAATAACGCAGGTGTCCTAAGGCCAGCTCAGCGAGGACGGAAACCTCGGCTTGATCCGTCAAACGTAGAGCAAAAGGGCAAAAGCTGCCTGTTGAGCTTGACTCTAGTCTGGCATTGTAAGGAGA	539	561	-	108	40	57	83	32	171	523	693	(((....((((((((((((((((((((..((..((((((((((((((.......)))))))......(((.((((.(((..((((((.............))))))...))).)))).....)))....))))>>>>>-->>>>--->>>>->>>>))))))))....)))	NO	2	-71.02	-41.5322	53.8012	NA	0.009901	gi|126566038|gb|ABO20848.1| cytochrome P450-like TBP protein [Lilium lon	ref|XM_008238748.1| PREDICTED: Prunus mume uncharacterized LOC103335720 (LOC103335720), mRNA	7e-41	753	0.22	2.8	2.87	1.78	2.1
	lychee_32974	CTATCAAACGATGATTGTTGGTCT	24	TGGAAGTTGCGTCAATAATGGGATCCAGTGATTATTGTGGATTAAAGCTTCTATCAAACGATGATTGTTGGTCTCTGTTTAAGAAGCATGCATTCCA	83	106	-	10	19	40	33	8	97	59	155	((((((((((.((...((((((..((((..((((((((.(((........-->>>-->>>>>>>>-->>>>-->)))))...)).))).)).)))))	NO	1	-28.5	-29.3814	38.1443	NA	0.009901	gi|392522152|gb|AFM77945.1| NBS-LRR disease resistance protein NBS15, partial [Dimocarpus longan]	ref|XM_008233229.1| PREDICTED: Prunus mume putative disease resistance RPP13-like protein 1 (LOC103330631), mRNA	3e-14	267	0.7	0.31	1.07	1.26	0.51
	lychee_2125	ATTAAAGGAAGAAAAAGGACCTCT	24	AATGTCAAAATTAAAGGAAGAAAAAGGACCTCTTAACTTAGGAATAAGGCCCCCCACTGGGTCTCAGCCTTCGAGGTCAGGAGGTCCTTTATATTCTTTTTATTTTGACATT	101	124	-	37	3	0	42	6	112	21	132	(((((((((<<-<<<<<<<---<<<<<<<<<<<(.(((((((....((((((......))))))...)))...)))).))))))))))))...))))))).)))))))))))	NO	1	-50.3	-44.9107	39.2857	NA	0.009901	0	ref|XM_008056951.1| PREDICTED: Tarsius syrichta lysophosphatidic acid receptor 6 (LPAR6), mRNA	0.25	203	0.46	0	0.58	0.32	1.01
	lychee_57528	CGAAAAGAACTCTGACTGGTCT	22	ACCAGTCTAGCTTCGCTTCTAACTGGTCGGCTCCTCCAGCTCTGCTGGCTCCTGGAACCTGTTGATGACCGAAAAGAACTCTGACTGGTCT	1330	1351	-	91	35	157	166	45	89	1331	1419	(((((((.((.(((..(((.....((((((.(((.(((((...))))).....))).)).......)))>>>>-->>>>>-->>>>>>>	NO	1	-27.01	-30.3483	53.9326	NA	0.039604	gi|147792776|emb|CAN62233.1| hypothetical protein VITISV_010121 [Vitis vinifera]	ref|XM_008118632.1| PREDICTED: Anolis carolinensis teneurin-4 (LOC100566631), mRNA	0.28	2401	6.33	3.53	1.5	6.21	5.03
miRCat is employed to identify candidate litchi-specific miRNAs in five sRNA libraries (0d, 4d, 14d0h, 14d24h and 14d48h), independently.
	lychee_12134	TGGTTTATGATTGAATCT	18	GGTGGGGGTGAAGGGGGGGTTTACATACAACCGAGGCAAAATGGTTTATGATTGAATCTCAGAGGCATTCTTATC	1024	1041	+	6					75	982	1056	((((((((((.....((((((((((((.(((((........>>>>>>>>>-->>>>>>>).....))))))))))	NO	1	-21.7	-28.9333	46.6667	NA	0.009901	gi|357435997|ref|XP_003588274.1| Cytochrome c oxidase subunit [Medicago truncatula] gi|355477322|gb|AES58525.1| Cytochrome c oxidase subunit [Medicago truncatula]			5296	1.98	7.05	13.22	3.18	4.74
	lychee_12134	TTTTTATCGTAGGTATGAATCT	22	GATTATCTTTTTTATCGTAGGTATGAATCTAGATAGATTCATATTTAGAATGAAATTTATTTC	4494	4515	+	2					63	4485	4547	((......-<<<<<<--<<<<<<<<<<<<<....)))))))))))))..))))))......))	NO	1	-16	-25.3968	22.2222	NA	0.029703	gi|357435997|ref|XP_003588274.1| Cytochrome c oxidase subunit [Medicago truncatula] gi|355477322|gb|AES58525.1| Cytochrome c oxidase subunit [Medicago truncatula]			5296	1.98	7.05	13.22	3.18	4.74
	lychee_12134	ATGGTTTATGATTGAATCT	19	GGTGGGGGTGAAGGGGGGGTTTACATACAACCGAGGCAAAATGGTTTATGATTGAATCTCAGAGGCATTCTTATC	1023	1041	+	3					75	982	1056	((((((((((.....((((((((((((.(((((.......->>>>>>>>>-->>>>>>>).....))))))))))	NO	1	-21.7	-28.9333	46.6667	NA	0.009901	gi|357435997|ref|XP_003588274.1| Cytochrome c oxidase subunit [Medicago truncatula] gi|355477322|gb|AES58525.1| Cytochrome c oxidase subunit [Medicago truncatula]			5296	1.98	7.05	13.22	3.18	4.74
	lychee_12134	TTTTTATCGTAGGTATGAATCT	22	GATTATCTTTTTTATCGTAGGTATGAATCTAGATAGATTCATATTTAGAATGAAATTTATTTC	4494	4515	+	2					63	4485	4547	((......-<<<<<<--<<<<<<<<<<<<<....)))))))))))))..))))))......))	NO	1	-16	-25.3968	22.2222	NA	0.019802	gi|357435997|ref|XP_003588274.1| Cytochrome c oxidase subunit [Medicago truncatula] gi|355477322|gb|AES58525.1| Cytochrome c oxidase subunit [Medicago truncatula]			5296	1.98	7.05	13.22	3.18	4.74
	lychee_12134	TTTTTATCGTAGGTATGAATCT	22	GATTATCTTTTTTATCGTAGGTATGAATCTAGATAGATTCATATTTAGAATGAAATTTATTTC	4494	4515	+	2					63	4485	4547	((......-<<<<<<--<<<<<<<<<<<<<....)))))))))))))..))))))......))	NO	1	-16	-25.3968	22.2222	NA	0.009901	gi|357435997|ref|XP_003588274.1| Cytochrome c oxidase subunit [Medicago truncatula] gi|355477322|gb|AES58525.1| Cytochrome c oxidase subunit [Medicago truncatula]			5296	1.98	7.05	13.22	3.18	4.74
	lychee_12134	TGGTTTATGATTGAATCT	18	GGTGGGGGTGAAGGGGGGGTTTACATACAACCGAGGCAAAATGGTTTATGATTGAATCTCAGAGGCATTCTTATC	1024	1041	+	4					75	982	1056	((((((((((.....((((((((((((.(((((........>>>>>>>>>-->>>>>>>).....))))))))))	NO	1	-21.7	-28.9333	46.6667	NA	0.019802	gi|357435997|ref|XP_003588274.1| Cytochrome c oxidase subunit [Medicago truncatula] gi|355477322|gb|AES58525.1| Cytochrome c oxidase subunit [Medicago truncatula]			5296	1.98	7.05	13.22	3.18	4.74
	lychee_13492	GCTTCGACGGTCGTGGTCT	19	CCTTGCCGTTTGAAACTGTGACTTCGTCGTGCTTCGGCGCTTCGACGGTCGTGGTCTTTGGGCGGCAGTGG	476	494	-	2					71	461	531	((((((((((..((((..((((((((..((((....))>>-->>>->>>>>-->>->)..)))))))).))	NO	1	-35.4	-49.8592	60.5634	NA	0.009901	gi|357488193|ref|XP_003614384.1| hypothetical protein MTR_5g051010 [Medicago truncatula] gi|355515719|gb|AES97342.1| hypothetical protein MTR_5g051010 [Medicago truncatula]			1061	0.09	2.97	2.5	1.79	1.83
	lychee_13492	GCTTCGACGGTCGTGGTCT	19	CCTTGCCGTTTGAAACTGTGACTTCGTCGTGCTTCGGCGCTTCGACGGTCGTGGTCTTTGGGCGGCAGTGG	476	494	-	2					71	461	531	((((((((((..((((..((((((((..((((....))>>-->>>->>>>>-->>->)..)))))))).))	NO	1	-35.4	-49.8592	60.5634	NA	0.009901	gi|357488193|ref|XP_003614384.1| hypothetical protein MTR_5g051010 [Medicago truncatula] gi|355515719|gb|AES97342.1| hypothetical protein MTR_5g051010 [Medicago truncatula]			1061	0.09	2.97	2.5	1.79	1.83
	lychee_13492	GCTTCGACGGTCGTGGTCT	19	CCTTGCCGTTTGAAACTGTGACTTCGTCGTGCTTCGGCGCTTCGACGGTCGTGGTCTTTGGGCGGCAGTGG	476	494	-	2					71	461	531	((((((((((..((((..((((((((..((((....))>>-->>>->>>>>-->>->)..)))))))).))	NO	1	-35.4	-49.8592	60.5634	NA	0.009901	gi|357488193|ref|XP_003614384.1| hypothetical protein MTR_5g051010 [Medicago truncatula] gi|355515719|gb|AES97342.1| hypothetical protein MTR_5g051010 [Medicago truncatula]			1061	0.09	2.97	2.5	1.79	1.83
	lychee_13891	GATTCACAGAGCTTCTGTCTCT	22	CAGATTCACAGAGCTTCTGTCTCTTAAAAGATTAGGGAAATTCATGGAGGTTGACTGGGATCTG	57	78	+	2					64	54	117	((<<<<<-<<<<<<<<<<-<<<<<.........))))).......)))))))..))))))))))	NO	1	-18.1	-28.2812	42.1875	NA	0.029703	gi|224064065|ref|XP_002301374.1| predicted protein [Populus trichocarpa] gi|222843100|gb|EEE80647.1| predicted protein [Populus trichocarpa]			1194	39.72	27.28	33.42	16.32	29.16
	lychee_14989	ATGTCGGGGCTCGGAATCGT	20	CTAGCTCAGTTCGATGTCGGGGCTCGGAATCGTCTGTAGACGACTTTCGTTCCTGGCGGGGTGTTGTGCTCG	358	377	+	3					72	344	415	(.(((.(((..(.-<<<<<<<<--<<<<<<<<<(....))))).))))).))))))))..)..))).))).)	NO	1	-27.8	-38.6111	58.3333	NA	0.029703	0			420	0.41	4.34	6.43	2.93	5.92
	lychee_14989	CGATGTCGGGGCTCGGAATCGT	22	AGCTCAGTTCGATGTCGGGGCTCGGAATCGTCTGTAGACGACTTTCGTTCCTGGCGGGGTGTTGTGCT	356	377	+	3					68	346	413	(((.(((..<--<<<<<<<<--<<<<<<<<<(....))))).))))).))))))))..)..))).)))	NO	1	-27.5	-40.4412	57.3529	NA	0.039604	0			420	0.41	4.34	6.43	2.93	5.92
	lychee_14989	GATGTCGGGGCTCGGAATCGT	21	GCTCAGTTCGATGTCGGGGCTCGGAATCGTCTGTAGACGACTTTCGTTCCTGGCGGGGTGTTGTGC	357	377	+	5					66	347	412	((.(((..(--<<<<<<<<--<<<<<<<<<(....))))).))))).))))))))..)..))).))	NO	1	-25.9	-39.2424	59.0909	NA	0.029703	0			420	0.41	4.34	6.43	2.93	5.92
	lychee_14989	GATGTCGGGGCTCGGAATCGT	21	GCTCAGTTCGATGTCGGGGCTCGGAATCGTCTGTAGACGACTTTCGTTCCTGGCGGGGTGTTGTGC	357	377	+	5					66	347	412	((.(((..(--<<<<<<<<--<<<<<<<<<(....))))).))))).))))))))..)..))).))	NO	1	-25.9	-39.2424	59.0909	NA	0.039604	0			420	0.41	4.34	6.43	2.93	5.92
	lychee_15091	TCAGTTCGGATTGCATCT	18	GGGATGAGCCCTTCAGTTCGGATTGCATCTTTGCTTGGATCTGGACTGATGAAGAATAGTGTTGGAAGGCCTCGAACC	359	376	+	3					78	346	423	((..((((.(((<<<<<<<<<<<<<<<---.)))...)))))))))))).................))).))))..))	NO	1	-24.82	-31.8205	50	NA	0.039604	gi|118481764|gb|ABK92821.1| unknown [Populus trichocarpa]			865	4.36	2.78	0.94	2.84	2.42
	lychee_15429	CCTTCTGGAGTTGGTATCTCTTCT	24	TGCGGCTACCCCTTCTGGAGTTGGTATCTCTTCTGAAGGTCGGCGACGAGCTCTGCCTGGGGGTGCTGCA	4358	4381	-	3					70	4321	4390	((((((.(((<<<--<<<<<<<-<<--<<--<<-...))..))..)).)))))))...))))))))))))	NO	1	-30.2	-43.1429	61.4286	NA	0.029703	gi|4406792|gb|AAD20101.1| putative retroelement pol polyprotein [Arabidopsis thaliana]			5932	1.42	0.56	2.4	1.45	0.88
	lychee_15811	CATGCAGAGGAATTTCTATCT	21	GAGAGGGCGAGAGAGAGATGGAGGCTTCAGCAAAAGTAATTTCATTGTTCATATACCCAATCAAGTCATGCAGAGGAATTTCTATCTCTCAGGCACCTCTT	1333	1353	-	2					101	1318	1418	((((((((....(((((((((((.((((.(((......((((.((((..........)))).))))-->>>->>>>--->>>>>>>>)))..)).))))))	NO	1	-30.5	-30.198	43.5644	NA	0.039604	gi|118488282|gb|ABK95960.1| unknown [Populus trichocarpa]			1576	106.52	153.71	78.71	121.39	85.14
	lychee_15811	CATGCAGAGGAATTTCTATCT	21	GAGAGGGCGAGAGAGAGATGGAGGCTTCAGCAAAAGTAATTTCATTGTTCATATACCCAATCAAGTCATGCAGAGGAATTTCTATCTCTCAGGCACCTCTT	1333	1353	-	2					101	1318	1418	((((((((....(((((((((((.((((.(((......((((.((((..........)))).))))-->>>->>>>--->>>>>>>>)))..)).))))))	NO	1	-30.5	-30.198	43.5644	NA	0.039604	gi|118488282|gb|ABK95960.1| unknown [Populus trichocarpa]			1576	106.52	153.71	78.71	121.39	85.14
	lychee_15811	ATGCAGAGGAATTTCTATCT	20	GAGAGGGCGAGAGAGAGATGGAGGCTTCAGCAAAAGTAATTTCATTGTTCATATACCCAATCAAGTCATGCAGAGGAATTTCTATCTCTCAGGCACCTCTT	1333	1352	-	2					101	1318	1418	((((((((....(((((((((((.((((.(((......((((.((((..........)))).)))).->>>->>>>--->>>>>>>>)))..)).))))))	NO	1	-30.5	-30.198	43.5644	NA	0.019802	gi|118488282|gb|ABK95960.1| unknown [Populus trichocarpa]			1576	106.52	153.71	78.71	121.39	85.14
	lychee_15877	GAACTTGGTGGAGACTGTGGACT	23	GAACTTGGTGGAGACTGTGGACTCTTTAGGCCATTTTGTAGTGGAGAAAGCCATGGACAAGAATGGTTTTCAGTTTTGTAGAATTTCATCATCTTC	938	960	+	2					96	937	1032	<<<--<<<<<<<<-<<<--<<--((..((((((((((((.((((......))))..)).))))))))))..)).))..)))..))))))))..)))	NO	1	-28.4	-29.5833	40.625	NA	0.039604	gi|255555359|ref|XP_002518716.1| conserved hypothetical protein [Ricinus communis] gi|223542097|gb|EEF43641.1| conserved hypothetical protein [Ricinus communis]			1055	15.37	2.26	4	3.71	4.14
	lychee_15934	TGAGAACTCCGATTCAGGGATTCT	24	GAGAGTTGGAGTGGGTGAGTTAGGCTAAGTTAGGACGAGTTGGGTCGAGTTGGAATGAGTTGGGTCGAGTTGTCACCTCTGGTGAGTGAGAACTCCGATTCAGGGATTCTC	7085	7108	+	2					111	6998	7108	(((((((.((((.((..((((..(((.((....(((((.((((.((((.((.....)).)))).)))).)))))....))....))>--->>>>>>->>>>--->>>>>>)	NO	1	-32.9	-29.6396	51.3513	NA	0.019802	gi|297802520|ref|XP_002869144.1| hypothetical protein ARALYDRAFT_491217 [Arabidopsis lyrata subsp. lyrata] gi|297314980|gb|EFH45403.1| hypothetical protein ARALYDRAFT_491217 [Arabidopsis lyrata subsp. lyrata]			10103	35.7	16.27	8.68	30.15	24.87
	lychee_15934	TGAGAACTCCGATTCAGGGATTCT	24	GAGAGTTGGAGTGGGTGAGTTAGGCTAAGTTAGGACGAGTTGGGTCGAGTTGGAATGAGTTGGGTCGAGTTGTCACCTCTGGTGAGTGAGAACTCCGATTCAGGGATTCTC	7085	7108	+	10					111	6998	7108	(((((((.((((.((..((((..(((.((....(((((.((((.((((.((.....)).)))).)))).)))))....))....))>--->>>>>>->>>>--->>>>>>)	NO	1	-32.9	-29.6396	51.3513	NA	0.039604	gi|297802520|ref|XP_002869144.1| hypothetical protein ARALYDRAFT_491217 [Arabidopsis lyrata subsp. lyrata] gi|297314980|gb|EFH45403.1| hypothetical protein ARALYDRAFT_491217 [Arabidopsis lyrata subsp. lyrata]			10103	35.7	16.27	8.68	30.15	24.87
	lychee_15934	TGAGAACTCCGATTCAGGGATTCT	24	GAGAGTTGGAGTGGGTGAGTTAGGCTAAGTTAGGACGAGTTGGGTCGAGTTGGAATGAGTTGGGTCGAGTTGTCACCTCTGGTGAGTGAGAACTCCGATTCAGGGATTCTC	7085	7108	+	2					111	6998	7108	(((((((.((((.((..((((..(((.((....(((((.((((.((((.((.....)).)))).)))).)))))....))....))>--->>>>>>->>>>--->>>>>>)	NO	1	-32.9	-29.6396	51.3513	NA	0.049505	gi|297802520|ref|XP_002869144.1| hypothetical protein ARALYDRAFT_491217 [Arabidopsis lyrata subsp. lyrata] gi|297314980|gb|EFH45403.1| hypothetical protein ARALYDRAFT_491217 [Arabidopsis lyrata subsp. lyrata]			10103	35.7	16.27	8.68	30.15	24.87
	lychee_16368	TGTGGAGAGACTCAATCTCT	20	TCGAGGAAGGGTCCTCTGATTGTGTATTCGACCGAGGGAGCGAAGCTTGTCAAGGCTTTTCGCAACATACCTGGTGTTGAAGTCGCCAATGTGGAGAGACTCAATCTCTTGA	804	823	+	2					112	714	825	(((((((.((((((((((((((.((.(((((((.(((..(((((((((....)))))..))))......))).).))))))...)))))>->>>>>->>>>>-->>->>)))	NO	1	-39.4	-35.1786	50	NA	0.039604	gi|15242558|ref|NP_195907.1| 60S ribosomal protein L4-2 [Arabidopsis thaliana] gi|20143905|sp|P49691.2|RL4B_ARATH RecName: Full=60S ribosomal protein L4-2; AltName: Full=L1 gi|7413562|emb|CAB86041.1| 60S ribosomal protein-like [Arabidopsis thaliana] gi|15450798|gb|AAK96670.1| 60S ribosomal protein-like [Arabidopsis thaliana] gi|16649033|gb|AAL24368.1| 60S ribosomal protein-like [Arabidopsis thali…			1836	255.4	123.03	81.7	183.59	151.63
	lychee_18760	GGAGAGATGGCCGAGTGG	18	GGTATCAACTCATATGGCCATGTTCTATTCGGTAAAAGTAAAATAGAAATTGTCTTTCGGAGAGATGGCCGAGTGGTTGATAGC	569	586	-	2					84	560	643	(.(((((((.(((.(((((((.((((..((((...(((...(((....)))..)))))>>>>>>>>>>>>>->>>>)))))).)	NO	1	-25.6	-30.4762	40.4762	NA	0.009901	gi|134093195|ref|YP_001109497.1| hypothetical protein Poptr_cp018 [Populus trichocarpa] gi|133712057|gb|ABO36700.1| conserved hypothetical protein [Populus trichocarpa]			1263	0.89	1.51	8.02	1.68	2.09
	lychee_19276	CTCAGAGAACATTGTTCT	18	CCTTAACCCTCAGAGAACATTGTTCTTTGAAGATAGTGTCCGCAACATACAGGCTGGGAAGCGTGTGGGGCTTGACACTGTGCTGGTTGGCAATTCTCAGAGAGTTAAAGG	614	631	-	2					111	528	638	(((((((.<<<-<<<<--<<<<<<--....((((((((((.((..(((((..(((....))))))))..))..)))))))).))....)))))))))).))).))).))))	NO	1	-38.5	-34.6847	48.6487	NA	0.029703	gi|224090711|ref|XP_002309065.1| predicted protein [Populus trichocarpa] gi|118486538|gb|ABK95108.1| unknown [Populus trichocarpa] gi|222855041|gb|EEE92588.1| predicted protein [Populus trichocarpa]			1418	113.73	186.51	100.78	265.18	313.09
	lychee_19700	AGGTCTGGTCTTCGGTCT	18	GGAGTTATTGAGGCATTTCAAGGTCTGGTCTTCGGTCTAGTGCTTCTCTTGTCGATTCATCTGGAAATGCATCTGGATAGGTAGCCAGAATTTTTGCCTTCATGCTCC	356	373	-	2					108	285	392	(((((...(((((((.....---<<<<<<--<<-<<<<(((((((((..((......))...))))..))).)))))).))..)))))).....)))).))).)))))	NO	1	-37.12	-34.3704	45.3704	NA	0.009901	gi|225444031|ref|XP_002281811.1| PREDICTED: UPF0459 protein CG10681 [Vitis vinifera] gi|297740818|emb|CBI31000.3| unnamed protein product [Vitis vinifera]			484	15.96	17.7	7.59	23.07	16.53
	lychee_20068	TGGAACAATCATCGGGGTCT	20	TGCTTGAAGGGCTTGTTTGTGACGTATATTGTTTTGAACAATATAGGAGGGCTATGGGGTGGAACAATCATCGGGGTCTCAAGTA	976	995	+	5					85	916	1000	(((((((.((.((((...(((((.((((((((.....)))))))).).(..((((...)>>>-->-->>>>>>>>->>>))))))	NO	1	-59.7	-70.2353	43.5294	NA	0.019802	gi|300432704|gb|ADK13069.1| conserved hypothetical protein 12 [Hevea brasiliensis]			2058	131.85	439.2	485.35	239.91	175.23
	lychee_20068	GGGGTGGAACAATCATCGGGGTCT	24	TGCTTGAAGGGCTTGTTTGTGACGTATATTGTTTTGAACAATATAGGAGGGCTATGGGGTGGAACAATCATCGGGGTCTCAAGTA	972	995	+	2					85	916	1000	(((((((.((.((((...(((((.((((((((.....)))))))).).(..((((--->>>>-->-->>>>>>>>->>>))))))	NO	1	-21.4	-25.1765	43.5294	NA	0.049505	gi|300432704|gb|ADK13069.1| conserved hypothetical protein 12 [Hevea brasiliensis]			2058	131.85	439.2	485.35	239.91	175.23
	lychee_20230	TTTCGGTCTGTTCGTAGCTGTCT	23	GGAGAAGGCTCGGGCATGGCCTTCAACAAGCTGACCAACGATGGCTCCACCACACCGGCTGGGCTGGTGGCGGCTTCTTTGGCTCATGCTTTCGGTCTGTTCGTAGCTGTCTCC	663	685	+	15					114	573	686	(((((.((((((((((.((((......(((((((((((.((.((((((((((..((....))..)))))).)))))).)))).))).))>>-->>>>>>>>>>->>>>->>>))	NO	1	-52.6	-46.1403	60.5263	NA	0.009901	gi|300793608|tpg|DAA33869.1| TPA_inf: aquaporin TIP1;6 [Gossypium hirsutum]			1608	530.43	151.86	216.09	334.96	198.27
	lychee_20230	CTTTCGGTCTGTTCGTAGCTGTCT	24	CGGAGAAGGCTCGGGCATGGCCTTCAACAAGCTGACCAACGATGGCTCCACCACACCGGCTGGGCTGGTGGCGGCTTCTTTGGCTCATGCTTTCGGTCTGTTCGTAGCTGTCTCCG	662	685	+	6					116	572	687	((((((.((((((((((.((((......(((((((((((.((.((((((((((..((....))..)))))).)))))).)))).))).)>>>-->>>>>>>>>>->>>>->>>)))	NO	1	-55	-47.4138	61.2069	NA	0.009901	gi|300793608|tpg|DAA33869.1| TPA_inf: aquaporin TIP1;6 [Gossypium hirsutum]			1608	530.43	151.86	216.09	334.96	198.27
	lychee_20230	TTCGGTCTGTTCGTAGCTGTCT	22	GTTTTCGCCGGAGAAGGCTCGGGCATGGCCTTCAACAAGCTGACCAACGATGGCTCCACCACACCGGCTGGGCTGGTGGCGGCTTCTTTGGCTCATGCTTTCGGTCTGTTCGTAGCTGTCTCCGTTGGCGCCAAC	664	685	+	5					135	564	698	(((..(((((((((.((((((((((.((((......(((((((((((.((.((((((((((..((....))..)))))).)))))).)))).))).)))>-->>>>>>>>>>->>>>->>>))...))))..)))	NO	1	-59.7	-44.2222	60.7407	NA	0.009901	gi|300793608|tpg|DAA33869.1| TPA_inf: aquaporin TIP1;6 [Gossypium hirsutum]			1608	530.43	151.86	216.09	334.96	198.27
	lychee_20230	TTTCGGTCTGTTCGTAGCTGTCT	23	GGAGAAGGCTCGGGCATGGCCTTCAACAAGCTGACCAACGATGGCTCCACCACACCGGCTGGGCTGGTGGCGGCTTCTTTGGCTCATGCTTTCGGTCTGTTCGTAGCTGTCTCC	663	685	+	2					114	573	686	(((((.((((((((((.((((......(((((((((((.((.((((((((((..((....))..)))))).)))))).)))).))).))>>-->>>>>>>>>>->>>>->>>))	NO	1	-52.6	-46.1403	60.5263	NA	0.019802	gi|300793608|tpg|DAA33869.1| TPA_inf: aquaporin TIP1;6 [Gossypium hirsutum]			1608	530.43	151.86	216.09	334.96	198.27
	lychee_20476	GGTTAAATGTGTCCATGGAATCT	23	TTATTTAATTAATTGAGATTCGGGACATACTTTTAACTGACTAAAGATTTATTATGATCTAGAGCCTAATGAATCTTTAGTCGGTTAAATGTGTCCATGGAATCTCAATTGATTAAATGA	153	175	-	2					120	137	256	(((((((((((((((((((((.(((((((..(((((((((((((((((((((((.(........).))))))))))))))))>>>>>>>>>>>>>>--->>>>>>)))))))))))))))	NO	1	-59.8	-49.8333	28.3333	NA	0.009901	0			265	0	0	0	0.12	0.64
	lychee_2076	GCTTGACGTCGCCGATCT	18	CCGAGAATCTTGCCAATGAGCTTGACGTCGCCGATCTCAGAGCCATGCTCTTGAAGAACAAGAACTAAACATGAACAAGATTCCGTTTCATATATAGGTCTTAATTAACACAATTCTTTTGTGTCCAAGGGATGGTTTCGATGATTGTGATCAGGTCACATGAGCTAGCTGTTGTTGTCGG	2043	2060	-	2					181	1898	2078	((((.(((((.((..(((.<<<<<<--<<<<-<<<<<(..((((((.((((((......((((.(((.(.((((((........).))))).).))).)))).....((((((.....)))))).))))))))))))..)).))))))))))))))..)))..)).)).....))).))))	NO	1	-49.9	-27.5691	42.5414	NA	0.049505	gi|84514171|gb|ABC59094.1| cytochrome P450 monooxygenase CYP704G9 [Medicago truncatula]			2386	783.84	1200.62	4061.31	683.56	725.13
	lychee_2145	CTGATGGTATGCCTCTAGGAATCT	24	CCTTGGATTGCTGTTGCATATTCAGCTCCTGTTGCAGCTGCTGCTGCTGTTTTCTTGATCTACCCAATTGGTCAAGGAAGTTTTTCTGATGGTATGCCTCTAGGAATCTCAGG	740	763	-	3					113	735	847	(((.(((((.(((..((((((((((........(((((....)))))..(((((((((((.........))))))))))).....>>>>-->>>>>>-->->>->>>>>.)))	NO	1	-38.6	-34.1593	46.0177	NA	0.019802	gi|224365636|ref|YP_002608363.1| PSII 32 kDa protein [Vitis vinifera] gi|209954160|emb|CAQ77603.1| PSII 32 kDa protein [Vitis vinifera] gi|239764766|gb|ACS15235.1| PSII 32 kDa protein [Vitis vinifera]			1366	4.04	31.19	41.59	14.29	18.47
	lychee_2145	ATGGTATGCCTCTAGGAATCT	21	GCCCTTGGATTGCTGTTGCATATTCAGCTCCTGTTGCAGCTGCTGCTGCTGTTTTCTTGATCTACCCAATTGGTCAAGGAAGTTTTTCTGATGGTATGCCTCTAGGAATCTCAGGC	740	760	-	9					116	734	849	(((...(((((.(((..((((((((((........(((((....)))))..(((((((((((.........))))))))))).....)))>-->>>>>>-->->>->>>>>..)))	NO	1	-39.3	-33.8793	47.4138	NA	0.029703	gi|224365636|ref|YP_002608363.1| PSII 32 kDa protein [Vitis vinifera] gi|209954160|emb|CAQ77603.1| PSII 32 kDa protein [Vitis vinifera] gi|239764766|gb|ACS15235.1| PSII 32 kDa protein [Vitis vinifera]			1366	4.04	31.19	41.59	14.29	18.47
	lychee_2145	ATGGTATGCCTCTAGGAATCT	21	GCCCTTGGATTGCTGTTGCATATTCAGCTCCTGTTGCAGCTGCTGCTGCTGTTTTCTTGATCTACCCAATTGGTCAAGGAAGTTTTTCTGATGGTATGCCTCTAGGAATCTCAGGC	740	760	-	3					116	734	849	(((...(((((.(((..((((((((((........(((((....)))))..(((((((((((.........))))))))))).....)))>-->>>>>>-->->>->>>>>..)))	NO	1	-39.3	-33.8793	47.4138	NA	0.019802	gi|224365636|ref|YP_002608363.1| PSII 32 kDa protein [Vitis vinifera] gi|209954160|emb|CAQ77603.1| PSII 32 kDa protein [Vitis vinifera] gi|239764766|gb|ACS15235.1| PSII 32 kDa protein [Vitis vinifera]			1366	4.04	31.19	41.59	14.29	18.47
	lychee_2145	TGGTATGCCTCTAGGAATCT	20	CCTTGGATTGCTGTTGCATATTCAGCTCCTGTTGCAGCTGCTGCTGCTGTTTTCTTGATCTACCCAATTGGTCAAGGAAGTTTTTCTGATGGTATGCCTCTAGGAATCTCAGG	740	759	-	9					113	735	847	(((.(((((.(((..((((((((((........(((((....)))))..(((((((((((.........))))))))))).....))))-->>>>>>-->->>->>>>>.)))	NO	1	-38.6	-34.1593	46.0177	NA	0.009901	gi|224365636|ref|YP_002608363.1| PSII 32 kDa protein [Vitis vinifera] gi|209954160|emb|CAQ77603.1| PSII 32 kDa protein [Vitis vinifera] gi|239764766|gb|ACS15235.1| PSII 32 kDa protein [Vitis vinifera]			1366	4.04	31.19	41.59	14.29	18.47
	lychee_21795	TTGTATCCTCTGATCATCAGTT	22	AGCTGTGATTGCTGACAATGTTGGTGATAATGTTGGAGACATTGCTGGTATGGGATCTGACCTTTTTGGCTCATATGCCGAGTCATCTTGTGCTGCCCTAGTGGTTGCTTCTATCTCCTCATTTGGAATCAATCATGAGTTTACAGCGATGTTGTATCCTCTGATCATCAGTTCTGTGGGTATCATTGTT	1131	1152	+	2					190	979	1168	(((.(((((.(((.(((..(((((((((...(..((((((((((((((((..(((..((((....(((((......))))))))))))..)))....((.(((((((.(((((..........))))).))))))).))....))))))))>>--->>>->-->>>>>>>>>-.))).)))))))).)))	NO	1	-62.2	-32.7368	43.1579	NA	0.009901	gi|356575357|ref|XP_003555808.1| PREDICTED: pyrophosphate-ener			4322	190.21	138.27	257.9	317.04	207.16
	lychee_21795	TGTTGTATCCTCTGATCATCAGTT	24	AGCTGTGATTGCTGACAATGTTGGTGATAATGTTGGAGACATTGCTGGTATGGGATCTGACCTTTTTGGCTCATATGCCGAGTCATCTTGTGCTGCCCTAGTGGTTGCTTCTATCTCCTCATTTGGAATCAATCATGAGTTTACAGCGATGTTGTATCCTCTGATCATCAGTTCTGTGGGTATCATTGTT	1129	1152	+	4					190	979	1168	(((.(((((.(((.(((..(((((((((...(..((((((((((((((((..(((..((((....(((((......))))))))))))..)))....((.(((((((.(((((..........))))).))))))).))....))))))>>>>--->>>->-->>>>>>>>>-.))).)))))))).)))	NO	1	-62.2	-32.7368	43.1579	NA	0.049505	gi|356575357|ref|XP_003555808.1| PREDICTED: pyrophosphate-ener			4322	190.21	138.27	257.9	317.04	207.16
	lychee_23768	CATTTCCGGAGGATTGTTCCCTCT	24	AGGGGTTGCAAACCTCCGTTAGAAGGCTATCTATTGATTTTTGTTCAAGTCTTGTTTCATTTCCGGAGGATTGTTCCCTCT	2576	2599	-	2					81	2575	2655	(((((..((((.((((((..((.((((......((((.......)))).....))))-->>-->>>>>>->>>>-->>>>>	NO	1	-25.6	-31.6049	41.9753	NA	0.029703	gi|356554923|ref|XP_003545790.1| PREDICTED: putative disease resistance RPP13-like protein 1-like [Glycine max]			3066	7.73	3	2.16	7.57	6.58
	lychee_2393	GGCCGTCGAGAAGGTCGGATCT	22	AGACCGAGTGGCTCGACGGCAAGCACGTTGTCTTTGGACAGGTGGTCGAAGGCATGGACGTCATCAAGGCCGTCGAGAAGGTCGGATCT	399	420	+	2					89	331	419	(((((((.(..(((((((((....((((((((((((..(....)..))))))))...))))......->>>>>>>>>-->->>>>->>>	NO	1	-40.2	-45.1685	58.427	NA	0.009901	gi|357467491|ref|XP_003604030.1| Peptidyl-prolyl cis-trans isomerase [Medicago truncatula] gi|355493078|gb|AES74281.1| Peptidyl-prolyl cis-trans isomerase [Medicago truncatula] gi|388516727|gb|AFK46425.1| unknown [Medicago truncatula]			653	641.67	279.11	1544.1	386.54	338.66
	lychee_24338	GACTTAGCTGTGCGAAACGGTC	22	GCAGGCGATTCCACGAGCGGGGTCAAATCCTTTGCAGACGACTTAGCTGTGCGAAACGGTCCTGT	121	142	+	5					65	81	145	(((((((.((((((.(((..((((...............>>>>-->>>>>>->>>->>-->))))	NO	1	-21.6	-33.2308	56.9231	NA	0.009901	0			207	0.15	10.4	1.87	1.16	3.12
	lychee_24366	TCGAATCATATGTTGAACACTTCT	24	GTGGTGTAAAACTTGTGATTGAAGACTACCCTTACGCTTCAGATGGGCTCCTCATCTGGTCTGCTATAAAAGAGTGGGTCGAATCATATGTTGAACACTTC	2371	2394	+	2					101	2292	2392	(.(((((..(((.(((((((((...((((.(((..((.(((((((((...)))))))))...)).....))).)))).>>->>>>>>>->>>-->>>>>->	NO	1	-31.3	-30.9901	43.5644	NA	0.009901	gi|359489664|ref|XP_003633961.1| PREDICTED: protein RIC1 homolog isoform 1 [Vitis vinifera]			10243	25.74	13.36	46.99	25.94	17.21
	lychee_24726	TTGCATCTGTTTTACCCTCT	20	TTGCATCTGTTTTACCCTCTCCTTGCACAGCAAATTTCAATGCTGGAGGAGATATAACTGATGCAG	335	354	-	9					66	288	353	<<<<<<<-<<<-<<---<<<((((...(((((........)))))))))))))).))).)))))))	NO	1	-24.2	-36.6667	42.4242	NA	0.009901	0			480	1.28	1.1	1.75	1.17	2.34
	lychee_24726	GTTGCATCTGTTTTACCCTCT	21	TTGCATCTGTTTTACCCTCTCCTTGCACAGCAAATTTCAATGCTGGAGGAGATATAACTGATGCAG	335	355	-	2					66	288	353	<<<<<<<-<<<-<<---<<<((((...(((((........)))))))))))))).))).)))))))	NO	1	-24.2	-36.6667	42.4242	NA	0.009901	0			480	1.28	1.1	1.75	1.17	2.34
	lychee_24726	GTTGCATCTGTTTTACCCTCT	21	TTGCATCTGTTTTACCCTCTCCTTGCACAGCAAATTTCAATGCTGGAGGAGATATAACTGATGCAG	335	355	-	9					66	288	353	<<<<<<<-<<<-<<---<<<((((...(((((........)))))))))))))).))).)))))))	NO	1	-24.2	-36.6667	42.4242	NA	0.009901	0			480	1.28	1.1	1.75	1.17	2.34
	lychee_25536	TCGAAATCTGGAGATTATAAATCT	24	CAGCATTTTGTGAACTTAAGACGAGTTGACCTCAGAGATTCGCGGTGCTTAACTAAAAGCCCAGACCTGTCATCAGCTCGAAATCTGGAGATTATAAATCTTGGTG	3518	3541	+	4					106	3440	3545	((.((.(((((((.(((.(((((((((((...(((.(..((..((.((((......)))))).))))))...)))))>>>--->>>->>>->>>>>>>---)).))	NO	1	-29.4	-27.7358	43.3962	NA	0.039604	gi|225448053|ref|XP_002273151.1| PREDICTED: TMV resistance protein N-like [Vitis vinifera]			8913	9.19	10.76	4.76	11.26	6.73
	lychee_26339	CGTGGGGACTCGGAACCGT	19	GTCGGCGGCGAGTTCCCTCGCGGAGCCCGTCGATCTAATGGTCTAAAGAGAAAGTCGCAGTGCATGCTGCGAGCATCGGCGTGGGGACTCGGAACCGTCTGTAGAC	42	60	-	24					106	33	138	(((((((((((((((((.(((.((((.....((((....))))...........(((((((....))))))))).)).)>>->>>>>>>>>--->>>>)....)))	NO	1	-47.2	-44.5283	61.3207	NA	0.019802	0			296	0.1	1.29	1.24	0.44	0.67
	lychee_26339	CGTGGGGACTCGGAACCGT	19	GTCGGCGGCGAGTTCCCTCGCGGAGCCCGTCGATCTAATGGTCTAAAGAGAAAGTCGCAGTGCATGCTGCGAGCATCGGCGTGGGGACTCGGAACCGTCTGTAGAC	42	60	-	13					106	33	138	(((((((((((((((((.(((.((((.....((((....))))...........(((((((....))))))))).)).)>>->>>>>>>>>--->>>>)....)))	NO	1	-47.2	-44.5283	61.3207	NA	0.019802	0			296	0.1	1.29	1.24	0.44	0.67
	lychee_26339	CGTGGGGACTCGGAACCGT	19	GTCGGCGGCGAGTTCCCTCGCGGAGCCCGTCGATCTAATGGTCTAAAGAGAAAGTCGCAGTGCATGCTGCGAGCATCGGCGTGGGGACTCGGAACCGTCTGTAGAC	42	60	-	22					106	33	138	(((((((((((((((((.(((.((((.....((((....))))...........(((((((....))))))))).)).)>>->>>>>>>>>--->>>>)....)))	NO	1	-47.2	-44.5283	61.3207	NA	0.019802	0			296	0.1	1.29	1.24	0.44	0.67
	lychee_26339	GGCGTGGGGACTCGGAACCGT	21	GTCGGCGGCGAGTTCCCTCGCGGAGCCCGTCGATCTAATGGTCTAAAGAGAAAGTCGCAGTGCATGCTGCGAGCATCGGCGTGGGGACTCGGAACCGTCTGTAGAC	42	62	-	7					106	33	138	(((((((((((((((((.(((.((((.....((((....))))...........(((((((....))))))))).))->>>->>>>>>>>>--->>>>)....)))	NO	1	-47.2	-44.5283	61.3207	NA	0.019802	0			296	0.1	1.29	1.24	0.44	0.67
	lychee_26377	TGAAGCTGCCAGCATGATCT	20	GGGAAAAAGTGAAGCTGCCAGCATGATCTAGCTTTGGTTAGTTATACGCACACAGCAACATAACCCTAGCTAGGTCATGCTCTGACAGCCTCACTCCTTCCT	197	216	-	8					102	123	224	(((((..((<<<-<<<<<-<<<<<<<<<<((((..((((((((....((.....))))).)))))..))))))))))))))..).)))).)))))..)))))	NO	2	-48.1	-47.1569	48.0392	miR167	0.009901	0			327	0.18	0.52	0.51	0.79	0.59
	lychee_26377	TGAAGCTGCCAGCATGATCT	20	GGGAAAAAGTGAAGCTGCCAGCATGATCTAGCTTTGGTTAGTTATACGCACACAGCAACATAACCCTAGCTAGGTCATGCTCTGACAGCCTCACTCCTTCCT	197	216	-	4					102	123	224	(((((..((<<<-<<<<<-<<<<<<<<<<((((..((((((((....((.....))))).)))))..))))))))))))))..).)))).)))))..)))))	NO	2	-48.1	-47.1569	48.0392	miR167	0.009901	0			327	0.18	0.52	0.51	0.79	0.59
	lychee_26377	TGAAGCTGCCAGCATGATCT	20	GGGAAAAAGTGAAGCTGCCAGCATGATCTAGCTTTGGTTAGTTATACGCACACAGCAACATAACCCTAGCTAGGTCATGCTCTGACAGCCTCACTCCTTCCT	197	216	-	3					102	123	224	(((((..((<<<-<<<<<-<<<<<<<<<<((((..((((((((....((.....))))).)))))..))))))))))))))..).)))).)))))..)))))	NO	2	-48.1	-47.1569	48.0392	miR167	0.009901	0			327	0.18	0.52	0.51	0.79	0.59
	lychee_26566	ATGTAGCTAGCAATTTTCT	19	CAGAGAGAATTCAAGCAAGCATTGTTATCACTTAGTTGCAGAGGAAGTGAAGGCAATTTTGCAATGTGTATCACAACTAAAAAACATTAGTGATAAATCTGAAGATTCCAATAGCTTTGTTGTTCTGGATAGCAGAATTCGTGATCTTCAATCTTTGCTGCTGGTGGTCATGTGCAATGTAGCTAGCAATTTTCTCTG	1153	1171	+	2					198	976	1173	((((((((((((.(((..(((((((.((((((.(((.(((((((...(((((((((((((((......((((((...............))))))...........(((((((((...)))))..))))..)))))))...)).)))))).))))))).))))))))).....)))>>>>->>>->->>>>>>>>)))	NO	1	-60.76	-30.6869	37.3737	NA	0.009901	gi|296081595|emb|CBI20600.3| unnamed protein product [Vitis vinifera]			5060	5.58	3.51	1.33	5.35	3.65
	lychee_28150	ATTTGTTGGATTAGATACGAATCT	24	TCGACGATAATTTGTTGGATTAGATACGAATCTGGCTTGAAAAAGCCACATTAAGGTCAATCAAAATAGGTTCGTCGG	790	813	+	2					78	780	857	(((((((..<<<<<<<-<<<<-<<<---<<<-<(((((....)))))).)))...)))))))..))))))))))))))	NO	1	-25.9	-33.2051	38.4615	NA	0.009901	gi|255561947|ref|XP_002521982.1| casein kinase, putative [Ricinus communis] gi|223538786|gb|EEF40386.1| casein kinase, putative [Ricinus communis]			5318	43.77	40.18	22.31	56.18	48
	lychee_29225	GGTTGGGCCGGTTCAATGGCTCT	23	GCTGGTTGGGCCGGTTCAATGGCTCTATATGAATTAGCTGTTTTTGATCCCTCCGACCCAGT	282	304	+	2					62	278	339	(((<<<<<<<--<<-<<<<--<<-<<(.......)))..))..)))).)).))))).)))))	NO	1	-18.7	-30.1613	50	NA	0.039604	gi|357471541|ref|XP_003606055.1| Photosystem II CP47 chlorophyll apoprotein [Medicago truncatula] gi|355507110|gb|AES88252.1| Photosystem II CP47 chlorophyll apoprotein [Medicago truncatula]			2041	0.89	0.71	4.39	1.05	0.92
	lychee_31456	CATTACACCCAACCAACTCT	20	CAGAGGAAGTGCTGGGTAAGATGAGTGCACCACCAAAGAGTGATGTACCTATCATTACACCCAACCAACTCTCTG	332	351	+	3					75	279	353	((((((...((.(((((..((((((((((.(((......))).)))))...)>>>>-->>>>>-->>-->>>)))	NO	1	-24.6	-32.8	48	NA	0.009901	gi|388497574|gb|AFK36853.1| unknown [Medicago truncatula]			949	599.52	797.27	557.5	1004.16	1362.17
	lychee_31456	CATTACACCCAACCAACTCT	20	CAGAGGAAGTGCTGGGTAAGATGAGTGCACCACCAAAGAGTGATGTACCTATCATTACACCCAACCAACTCTCTG	332	351	+	3					75	279	353	((((((...((.(((((..((((((((((.(((......))).)))))...)>>>>-->>>>>-->>-->>>)))	NO	1	-24.6	-32.8	48	NA	0.009901	gi|388497574|gb|AFK36853.1| unknown [Medicago truncatula]			949	599.52	797.27	557.5	1004.16	1362.17
	lychee_31456	CATTACACCCAACCAACTCT	20	CAGAGGAAGTGCTGGGTAAGATGAGTGCACCACCAAAGAGTGATGTACCTATCATTACACCCAACCAACTCTCTG	332	351	+	9					75	279	353	((((((...((.(((((..((((((((((.(((......))).)))))...)>>>>-->>>>>-->>-->>>)))	NO	1	-24.6	-32.8	48	NA	0.009901	gi|388497574|gb|AFK36853.1| unknown [Medicago truncatula]			949	599.52	797.27	557.5	1004.16	1362.17
	lychee_32791	ATTTAATTGGTTCGTTCT	18	TAATTTTAAAAAGTTAAGACGAATCAATCAAATTCGTCCATTACATTACCTCTCCTAAAATAAATTCTTTCTTCTATTTAATTTAAATGCAATTGATGAATTTAATTGGTTCGTTCTAACTTTTTAAAATTA	42	59	-	2					132	26	157	((((((((((((((((..((((((((((.(((((((((.(((.((((........((((.(((((..........))))).)))))))).))).)))))>>>>->>>>>>>>>>-->)))))))))))))))	NO	1	-39.8	-30.1515	21.9697	NA	0.009901	0			300	1.1	1.5	0.18	1.86	3.07
	lychee_33420	TTGTTATCTGATTCCTCT	18	GATCTCTGAGGGAAATGATGATATGATATTGTCGCCCCAGTCTTATTTGCATCAAAGGTGCAAGGTGGTGATTGACATTTTTGTTATCTGATTCCTCTCTTTGATT	429	446	-	3					106	420	525	((((...(((((((..(((((((.(((...((((((((........((((((.....)))))))).))))))....))).->>>>>>>--->>>>->>)...))))	NO	1	-31.1	-29.3396	38.6792	NA	0.019802	0			593	0.56	0.99	2.16	1.25	3.1
	lychee_33420	TTTTTGTTATCTGATTCCTCT	21	GATCTCTGAGGGAAATGATGATATGATATTGTCGCCCCAGTCTTATTTGCATCAAAGGTGCAAGGTGGTGATTGACATTTTTGTTATCTGATTCCTCTCTTTGATT	429	449	-	3					106	420	525	((((...(((((((..(((((((.(((...((((((((........((((((.....)))))))).))))))....)>>-->>>>>>>--->>>>->>)...))))	NO	1	-31.1	-29.3396	38.6792	NA	0.049505	0			593	0.56	0.99	2.16	1.25	3.1
	lychee_33420	TTTGTTATCTGATTCCTCT	19	GATCTCTGAGGGAAATGATGATATGATATTGTCGCCCCAGTCTTATTTGCATCAAAGGTGCAAGGTGGTGATTGACATTTTTGTTATCTGATTCCTCTCTTTGATT	429	447	-	4					106	420	525	((((...(((((((..(((((((.(((...((((((((........((((((.....)))))))).))))))....)))-->>>>>>>--->>>>->>)...))))	NO	1	-31.1	-29.3396	38.6792	NA	0.019802	0			593	0.56	0.99	2.16	1.25	3.1
	lychee_33420	TTTGTTATCTGATTCCTCT	19	GATCTCTGAGGGAAATGATGATATGATATTGTCGCCCCAGTCTTATTTGCATCAAAGGTGCAAGGTGGTGATTGACATTTTTGTTATCTGATTCCTCTCTTTGATT	429	447	-	2					106	420	525	((((...(((((((..(((((((.(((...((((((((........((((((.....)))))))).))))))....)))-->>>>>>>--->>>>->>)...))))	NO	1	-31.1	-29.3396	38.6792	NA	0.029703	0			593	0.56	0.99	2.16	1.25	3.1
	lychee_34521	TGCTAGTATTTTCTGTCT	18	ATGTGAGAGTTTATATGCTAGTATTTTCTGTCTCAGTAAGGGCTGTAAATCAGCATGTATATTTTCTATAT	1502	1519	+	2					71	1486	1556	((((((((((.((((<<<<-<-<<<<---<<<<......))))...))))))))))))).)))))).))))	NO	1	-17.9	-25.2113	30.9859	NA	0.039604	gi|224068610|ref|XP_002302783.1| predicted protein [Populus trichocarpa] gi|222844509|gb|EEE82056.1| predicted protein [Populus trichocarpa]			3801	7.32	7.4	3.54	9.92	8.65
	lychee_36028	AAGTGATGGAACGTGGGGTCT	21	GGGCGATGATAAGTGATGGAACGTGGGGTCTGGTTAGTTGGGCCGGGTTCAAGATGGCTCCTTACTGGCTCGCCC	417	437	-	2					75	372	446	((((((.(..-<<<<<-<<<-<<<-<--<<<((((.....)))))))..)...)))..))))))))..)))))))	NO	1	-31.4	-41.8667	58.6667	NA	0.019802	gi|255561616|ref|XP_002521818.1| conserved hypothetical protein [Ricinus communis] gi|223539031|gb|EEF40628.1| conserved hypothetical protein [Ricinus communis]			477	5.51	106.84	69.02	34.79	65.09
	lychee_36037	TTGACTGTGAGACTGTCT	18	CTTTCGTGAGACTATTTCATAGTTGATACGGTGAGATGGACTAATGGAAATGGGAAGATAAAAAGAAATGATAATATTTTATTGGTCTGTTTTACCATATTGACTGTGAGACTGTCTCATGGAAG	143	160	+	2					125	43	167	((((((((((((..(((((((((..(((.((((((((((((((((((((...........................)))))))))))))))))))).))>-->>>>>>>>>-->>>>))))))))	NO	1	-55.23	-44.184	34.4	NA	0.009901	0			336	0.09	0.1	2.49	0.29	0.08
	lychee_36037	TTGACTGTGAGACTGTCT	18	CTTTCGTGAGACTATTTCATAGTTGATACGGTGAGATGGACTAATGGAAATGGGAAGATAAAAAGAAATGATAATATTTTATTGGTCTGTTTTACCATATTGACTGTGAGACTGTCTCATGGAAG	143	160	+	2					125	43	167	((((((((((((..(((((((((..(((.((((((((((((((((((((...........................)))))))))))))))))))).))>-->>>>>>>>>-->>>>))))))))	NO	1	-55.23	-44.184	34.4	NA	0.009901	0			336	0.09	0.1	2.49	0.29	0.08
	lychee_37662	CACCAGTGCAAGAATTGTCCATCT	24	AGTTCCGATGAAAGCGGCACACCAGTGCAAGAATTGTCCATCTATCACGTCTAAATGTTGTATAGTTTAAGTGTTGTTTTTCTACAGTACTTAGGTTTGATAGGTGGACAATTCTTACATTGGGGTGCTGCCTTCATTGGGACT	103	126	+	3					144	83	226	((((((((((((.((((((<-<<<<<<-<<<<<<<<<<<<<<<((((..(((((.(((((((.((..............)).))))))).)))))..))))))))))))))))))).)))))).))))))).))))))))))))	NO	1	-75.04	-52.1111	40.9722	NA	0.009901	0			652	20.96	29.06	28.3	47.34	39.1
	lychee_37662	CACCAGTGCAAGAATTGTCCATCT	24	AGTTCCGATGAAAGCGGCACACCAGTGCAAGAATTGTCCATCTATCACGTCTAAATGTTGTATAGTTTAAGTGTTGTTTTTCTACAGTACTTAGGTTTGATAGGTGGACAATTCTTACATTGGGGTGCTGCCTTCATTGGGACT	103	126	+	2					144	83	226	((((((((((((.((((((<-<<<<<<-<<<<<<<<<<<<<<<((((..(((((.(((((((.((..............)).))))))).)))))..))))))))))))))))))).)))))).))))))).))))))))))))	NO	1	-75.04	-52.1111	40.9722	NA	0.009901	0			652	20.96	29.06	28.3	47.34	39.1
	lychee_37662	CACCAGTGCAAGAATTGTCCATCT	24	AGTTCCGATGAAAGCGGCACACCAGTGCAAGAATTGTCCATCTATCACGTCTAAATGTTGTATAGTTTAAGTGTTGTTTTTCTACAGTACTTAGGTTTGATAGGTGGACAATTCTTACATTGGGGTGCTGCCTTCATTGGGACT	103	126	+	6					144	83	226	((((((((((((.((((((<-<<<<<<-<<<<<<<<<<<<<<<((((..(((((.(((((((.((..............)).))))))).)))))..))))))))))))))))))).)))))).))))))).))))))))))))	NO	1	-75.04	-52.1111	40.9722	NA	0.009901	0			652	20.96	29.06	28.3	47.34	39.1
	lychee_37662	CACCAGTGCAAGAATTGTCCATCT	24	AGTTCCGATGAAAGCGGCACACCAGTGCAAGAATTGTCCATCTATCACGTCTAAATGTTGTATAGTTTAAGTGTTGTTTTTCTACAGTACTTAGGTTTGATAGGTGGACAATTCTTACATTGGGGTGCTGCCTTCATTGGGACT	103	126	+	3					144	83	226	((((((((((((.((((((<-<<<<<<-<<<<<<<<<<<<<<<((((..(((((.(((((((.((..............)).))))))).)))))..))))))))))))))))))).)))))).))))))).))))))))))))	NO	1	-75.04	-52.1111	40.9722	NA	0.009901	0			652	20.96	29.06	28.3	47.34	39.1
	lychee_37662	CACCAGTGCAAGAATTGTCCATCT	24	AGTTCCGATGAAAGCGGCACACCAGTGCAAGAATTGTCCATCTATCACGTCTAAATGTTGTATAGTTTAAGTGTTGTTTTTCTACAGTACTTAGGTTTGATAGGTGGACAATTCTTACATTGGGGTGCTGCCTTCATTGGGACT	103	126	+	5					144	83	226	((((((((((((.((((((<-<<<<<<-<<<<<<<<<<<<<<<((((..(((((.(((((((.((..............)).))))))).)))))..))))))))))))))))))).)))))).))))))).))))))))))))	NO	1	-75.04	-52.1111	40.9722	NA	0.009901	0			652	20.96	29.06	28.3	47.34	39.1
	lychee_37954	TGTTCGTCGAATTCGGATTCT	21	CTACACTCTCAATTCGGTCGATACGATATATTCGCGGATTTTGAATACTTAAATGTTCTTGTTCGTCGAATTCGGATTCTCTCCTCAATTGGTGTAG	261	281	+	2					97	201	297	((((((...(((((.((..((..(((...((((((((((...(((((......))))).->>>>>->>>>>>>>--->>-..))..)))))))))))	NO	1	-24.3	-25.0515	39.1753	NA	0.039604	gi|255551765|ref|XP_002516928.1| kif4, putative [Ricinus communis] gi|223544016|gb|EEF45542.1| kif4, putative [Ricinus communis]			3272	85.06	43.08	48.08	71.73	63.72
	lychee_38560	TCAGGAAAGGAATTATATGATTCT	24	CCGGTACGTACGGATAAATTCAATTCTTTTCCGCAGAAGCAGACGAAAGAAAGGCTTCGGCATCAGGAAAGGAATTATATGATTCTGAAGCGTTGG	64	87	+	3					96	1	96	(((..((((.((((...((..(((((((((((((.(((((...(....)....))))).)).--->>>>>>>>>>>-->>--->>>)..)))))))	NO	1	-30	-31.25	43.75	NA	0.009901	0			337	1.03	0.3	0.25	0.29	0.16
	lychee_39367	TCGGTGAAGATTAAGTCT	18	TATCGTGTCGGTGAAGATTAAGTCTTAAGCCTGGTGTTGTGCATTCATCACATTCATCAGGCTCAAGACTTAATCTTCACCAGCACGATA	91	108	-	2					90	25	114	(((((((<-<<<<<<<<<<<<<<<<(.(((((((((.((((.......))))..))))))))).))))))))))))))))).))))))))	NO	1	-57	-63.3333	42.2222	NA	0.009901	0			260	0.23	0.41	1.22	0.77	0.55
	lychee_39808	TTTTTTGTCTCTTATTCTCTCT	22	GAGGGTCGGCAGGAAGAGACGGGCGGCGAAGGAAAAAGGAAGCGAATGCTTGAAGCGGCGAGTAACATGTGGAGACGAAAACCTGAGGGGATCATGATGTCCTCGTTTTTCTTTTATTTATAGTTTTCAATCTGAATTTTATGCTTTTGTCGCTCGTCTTCCTTCCTTTTTTGTCTCTTATTCTCTCTCTGCAGTTCCTTC	169	190	+	2					201	2	202	(((((...((((..(((((.(((.(((((((((..((((((((((.........((((((((.........((((.((((((..(((((.((....)).))))))))))).))))...(((((..(((.....)))..)))))..))))))))))).)))))))..>>>>>>>>>->>>-->>>>>--))))....)))))	NO	1	-66.5	-33.0846	44.7761	NA	0.009901	0			265	0.67	4.75	2.38	1.13	2.46
	lychee_39808	TTTTTGTCTCTTATTCTCTCT	21	GAGGGTCGGCAGGAAGAGACGGGCGGCGAAGGAAAAAGGAAGCGAATGCTTGAAGCGGCGAGTAACATGTGGAGACGAAAACCTGAGGGGATCATGATGTCCTCGTTTTTCTTTTATTTATAGTTTTCAATCTGAATTTTATGCTTTTGTCGCTCGTCTTCCTTCCTTTTTTGTCTCTTATTCTCTCTCTGCAGTTCCTTC	170	190	+	2					201	2	202	(((((...((((..(((((.(((.(((((((((..((((((((((.........((((((((.........((((.((((((..(((((.((....)).))))))))))).))))...(((((..(((.....)))..)))))..))))))))))).)))))))..)>>>>>>>>->>>-->>>>>--))))....)))))	NO	1	-66.5	-33.0846	44.7761	NA	0.019802	0			265	0.67	4.75	2.38	1.13	2.46
	lychee_39808	TTTTGTCTCTTATTCTCTCT	20	GAGGGTCGGCAGGAAGAGACGGGCGGCGAAGGAAAAAGGAAGCGAATGCTTGAAGCGGCGAGTAACATGTGGAGACGAAAACCTGAGGGGATCATGATGTCCTCGTTTTTCTTTTATTTATAGTTTTCAATCTGAATTTTATGCTTTTGTCGCTCGTCTTCCTTCCTTTTTTGTCTCTTATTCTCTCTCTGCAGTTCCTTC	171	190	+	3					201	2	202	(((((...((((..(((((.(((.(((((((((..((((((((((.........((((((((.........((((.((((((..(((((.((....)).))))))))))).))))...(((((..(((.....)))..)))))..))))))))))).)))))))..))>>>>>>>->>>-->>>>>--))))....)))))	NO	1	-66.5	-33.0846	44.7761	NA	0.019802	0			265	0.67	4.75	2.38	1.13	2.46
	lychee_39814	TGCCAAAAGGTAAAAATCT	19	GCCGGTTGCTGGTGTCTGAAATAGTGGATGTTTTACCTTTTGGCATAATCGTATTTTGACTGTCGAGAGTAAAAATTGCCAAAAGGTAAAAATCTCCTTCACGCCGGTTTTGGT	731	749	+	2					114	654	767	(((((..((((((((..((...((..(((.(((((((((((((((........(((((.....)))))........>>>>>>>>>>>>>>>>>>-.)))))))))))).)))))	NO	1	-42.79	-37.5351	41.2281	NA	0.009901	gi|356497214|ref|XP_003517457.1| PREDICTED: anaphase-promoting complex subunit 8-like [Glycine max]			4286	2.89	3.6	1.04	4.54	4.77
	lychee_4050	CCAAACTCTGGTTGCTAATGATCT	24	GTCACGATGGAGGTACAGGGGCTTCTCGATGGACAGGCATTAAAAATGCTGGACTCCCATGGGAACTTGGTTTGGCTGAAACTCACCAAACTCTGGTTGCTAATGATCTTCGTGGAC	3319	3342	-	2					117	3310	3426	(((.(.((((((((.((..(((.((((.((((...(((((.....)))))......)))))))).(..(((((((.((.....))>>>>>>>-->--->>>-->>>>>>))))))))	NO	1	-35.4	-30.2564	49.5727	NA	0.039604	gi|224112663|ref|XP_002332732.1| predicted protein [Populus trichocarpa] gi|222837542|gb|EEE75907.1| predicted protein [Populus trichocarpa]			10551	52.8	49.55	121.47	99.25	51.92
	lychee_4071	CAGCAGTGCCTGGAGAATCAATCT	24	TAATTCGTAGCTTTGGGACAGCAGTGCCTGGAGAATCAATCTCCTTAGCAGTGTGCTTAAAGAGTTCACACAGTTTCTCACAGAAACTAACTTTGATTACTTCCAGCTTGTCTGTGTTGAGCGTCGAATTA	4903	4926	+	2					131	4884	5014	(((((((..((.(..(.(<<<<<<-<<-<<<<-<<<<<<---........(((.((((...)))).)))..((((((.....))))))....))))))...))))))))).)))).)..)))..)))))))	NO	1	-39.1	-29.8473	41.9847	NA	0.019802	gi|296083965|emb|CBI24353.3| unnamed protein product [Vitis vinifera]			10088	2.88	2.14	6.93	4.32	2.24
	lychee_4071	CAGCAGTGCCTGGAGAATCAATCT	24	TAATTCGTAGCTTTGGGACAGCAGTGCCTGGAGAATCAATCTCCTTAGCAGTGTGCTTAAAGAGTTCACACAGTTTCTCACAGAAACTAACTTTGATTACTTCCAGCTTGTCTGTGTTGAGCGTCGAATTA	4903	4926	+	2					131	4884	5014	(((((((..((.(..(.(<<<<<<-<<-<<<<-<<<<<<---........(((.((((...)))).)))..((((((.....))))))....))))))...))))))))).)))).)..)))..)))))))	NO	1	-39.1	-29.8473	41.9847	NA	0.039604	gi|296083965|emb|CBI24353.3| unnamed protein product [Vitis vinifera]			10088	2.88	2.14	6.93	4.32	2.24
	lychee_4234	TCGGAGAAGATCTCAATGATCTCT	24	AATCGGAGAAGATCTCAATGATCTCTTCTGGTCTGGGGAGGAGATCATCGTCTTCTTCCCAGGTCGGAGGAGACTATCAAGATCTCCTTTGGTT	378	401	-	2					94	309	402	((<<<<<<-<<<<<<--<<<-<<<<<((((..(((((((((((((....)))))))))))))..))))))))).)))..)))))).))))))))	NO	1	-54.6	-58.0851	47.8723	NA	0.009901	0			512	6.54	8.37	8.61	6.26	6.43
	lychee_42364	TTGTGGCACATGAGCACCGTCT	22	GGTGCACCCATGGAGGCTGTGTCATCAGCCCGTCAAACTTTGTGGCACATGAGCACCGTCTCTATTGTAGGCATC	1686	1707	-	3					75	1671	1745	(((((..(.((((((((.(((((((..(((((.......->>->>>-->>>>->>>->>>>)))).)...)))))	NO	1	-27.2	-36.2667	54.6667	NA	0.029703	gi|224119250|ref|XP_002318024.1| predicted protein [Populus trichocarpa] gi|222858697|gb|EEE96244.1| predicted protein [Populus trichocarpa]			2178	91.45	88.92	44.73	99.71	84.01
	lychee_42607	CAAAAAAGAGAACATGTGAGATCT	24	TCCCCCAAAAAAGAGAACATGTGAGATCTCGATTCTATCTATGTATATGAATTTTATCGAGCATGGGATTTCACATGTTTTTTCTTTTGTGTGGGA	146	169	-	2					96	78	173	(((((<<<<<-<<<<<<<<<<<<<<<<<<(((((((((......))).)))))...........))))))))))))))))))).))))).).))))	NO	1	-34	-35.4167	35.4167	NA	0.009901	0			344	0.08	0	0.08	0.28	0.08
	lychee_42632	TTGTGGTGATATGAACTTCT	20	GGCTTTGTGGTGATATGAACTTCTTCTCACTTCCTATGGGAGAGGCGGATGTGAATGTCCCTCAAGCT	328	347	+	2					68	323	390	((((<-<-<<-<<<<<--<<-<<<((((...(((....))))))).))).))..))))))).))))))	NO	1	-21.1	-31.0294	48.5294	NA	0.049505	gi|224102883|ref|XP_002312841.1| ethylene-insensitive 3a [Populus trichocarpa] gi|222849249|gb|EEE86796.1| ethylene-insensitive 3a [Populus trichocarpa]			2839	176.68	155.64	718.98	205.03	146.58
	lychee_43870	ATGGAAAATGAACGATTGCTATCT	24	GTCCCTTTGAACATATGTGATGCTCAAAAGCTACGCAGTCTTTCAATTGAAGTGAAGGCGTTCATTTATTTTTCAATGGAAAATGAACGATTGCTATCTAATAGAATTGAAAAGTTGACATGTTTGAGAGCATTACATTTAAATGGGAT	4528	4551	-	3					149	4477	4625	((((((((((....(((((((((((..((((....(((..((((((((.....((.((((.((.(((((((((..--->>>>>>>>>->>->>>>->>-.....))))))))..)))....))))..)))))))))))))))).)))))	NO	1	-49.2	-33.0201	33.557	NA	0.009901	gi|224122712|ref|XP_002318907.1| cc-nbs-lrr resistance protein [Populus trichocarpa] gi|222859580|gb|EEE97127.1| cc-nbs-lrr resistance protein [Populus trichocarpa]			8572	8.81	8.5	5	6.48	8.03
	lychee_46542	GGATCTGAATTCGTTTTCGAATCT	24	GATCTGAATTCGTTTTCGAATCTAAGGCTTTAGATGGAAGCTATAGAGGTTAAGAAACAATCTTATGAAGTTAGATTTCGAAAACGAAAAGTTTAGGATC	180	203	+	2					100	180	279	<<<<<<<<<<<<<<<<<<<<<<<((((((((.....))))))...((((((.......))))))......))))).)))))))))))...))))).))))	NO	1	-28.6	-28.6	33	NA	0.009901	0			857	0.91	3.52	2.17	2.09	1.99
	lychee_48332	TCCATTCCTGAAGACTAGGTCTCT	24	TCTCCATTCCTGAAGACTAGGTCTCTAGCAATGGAGACTAATCTGGTCTCCAACGCTAGGGACCAAGTCTTTAGAAATGGTGA	183	206	-	3					83	125	207	((-<<<<<-<<<<<<<<<-<<<<<<<(((..((((((((.....))))))))..)))))))))).))))))))).))))).))	NO	1	-51	-61.4458	45.7831	NA	0.009901	0			554	1.35	0.47	0.29	1.73	0.72
	lychee_48748	CCAATTCATGTACCATATTTCTCT	24	GGAAGTGTGGGTGATGTTGAAACTAGTGGTCCTGGCTGCATTTCCAACTCTTCCTGGCCTACTAGCAGTACTAGTGAAGAGGATTTCCGGTCAGAAACACCAATTCATGTACCATATTTCT	2420	2443	-	2					121	2421	2541	((((((((((...((((.(((....(((...(((((((.(..(((...(((((((((..(((.....))))))).))))))))..).)))))))...))>--->>>>>>>->>>>>>>>>>	NO	1	-38.4	-31.7355	45.4545	NA	0.049505	gi|225457305|ref|XP_002281450.1| PREDICTED: uncharacterized protein LOC100263964 [Vitis vinifera]			4022	21.76	16.81	38.69	22.24	28.24
	lychee_49404	CCTTGATGGTTGTTGCTCT	19	AGCCTGGGGGAAGGTTACCATCAGGTTGGTTATCTGATGGGTAATTTTGGCCTTGTCCAAACATTGGTGGTGGCTTTTGCTGTATGATTGCCCTTGATGGTTGTTGCTCTCTAGGCT	1501	1519	-	4					117	1493	1609	((((((((((..((..(((((((((..(((.(((.....(((((....((((....(((.....)))....)))).)))))....))).))>>>>>>>>>>-->>-->>>)))))))	NO	1	-45.2	-38.6325	47.8632	NA	0.009901	gi|225440592|ref|XP_002273666.1| PREDICTED: uncharacterized protein LOC100244343 [Vitis vinifera]			2308	12.29	6.17	10.49	10.79	9.36
	lychee_49404	CTTGATGGTTGTTGCTCT	18	AGCCTGGGGGAAGGTTACCATCAGGTTGGTTATCTGATGGGTAATTTTGGCCTTGTCCAAACATTGGTGGTGGCTTTTGCTGTATGATTGCCCTTGATGGTTGTTGCTCTCTAGGCT	1501	1518	-	7					117	1493	1609	((((((((((..((..(((((((((..(((.(((.....(((((....((((....(((.....)))....)))).)))))....))).)))>>>>>>>>>-->>-->>>)))))))	NO	1	-45.2	-38.6325	47.8632	NA	0.029703	gi|225440592|ref|XP_002273666.1| PREDICTED: uncharacterized protein LOC100244343 [Vitis vinifera]			2308	12.29	6.17	10.49	10.79	9.36
	lychee_49404	CTTGATGGTTGTTGCTCT	18	AGCCTGGGGGAAGGTTACCATCAGGTTGGTTATCTGATGGGTAATTTTGGCCTTGTCCAAACATTGGTGGTGGCTTTTGCTGTATGATTGCCCTTGATGGTTGTTGCTCTCTAGGCT	1501	1518	-	20					117	1493	1609	((((((((((..((..(((((((((..(((.(((.....(((((....((((....(((.....)))....)))).)))))....))).)))>>>>>>>>>-->>-->>>)))))))	NO	1	-45.2	-38.6325	47.8632	NA	0.009901	gi|225440592|ref|XP_002273666.1| PREDICTED: uncharacterized protein LOC100244343 [Vitis vinifera]			2308	12.29	6.17	10.49	10.79	9.36
	lychee_49404	CTTGATGGTTGTTGCTCT	18	AGCCTGGGGGAAGGTTACCATCAGGTTGGTTATCTGATGGGTAATTTTGGCCTTGTCCAAACATTGGTGGTGGCTTTTGCTGTATGATTGCCCTTGATGGTTGTTGCTCTCTAGGCT	1501	1518	-	3					117	1493	1609	((((((((((..((..(((((((((..(((.(((.....(((((....((((....(((.....)))....)))).)))))....))).)))>>>>>>>>>-->>-->>>)))))))	NO	1	-45.2	-38.6325	47.8632	NA	0.009901	gi|225440592|ref|XP_002273666.1| PREDICTED: uncharacterized protein LOC100244343 [Vitis vinifera]			2308	12.29	6.17	10.49	10.79	9.36
	lychee_49737	CATGGTTGAGCTTGATAACTGTCT	24	TCATGGTTGAGCTTGATAACTGTCTTTTCTATGTGCTTATCACGTGTGTCATGTGGTCTGCGACCTGGCTGTATTTGTTGATGCCAGCTGGAAGTCTTGATGGTCTTTGAGTCAATACTGA	2141	2164	+	2					121	2139	2259	(<<--<<<<<-<<--<--<<<<<<-...((...(((..((((((((...))))))))..)))..(..((((((((....)))).))))..).))....))))))..)..)))))))..)))	NO	1	-36.5	-30.1653	43.8017	NA	0.039604	0			6235	3.13	2.8	3.63	5.35	3.9
	lychee_50260	CTCGTAGCCTTCGTCGCCGATTCT	24	GTCCTCGTAGCCTTCGTCGCCGATTCTCAGAATAGAAGCGATCAAGGTGTGCTTTGGGAT	1817	1840	+	13					60	1813	1872	(((<<-<<<<<<<<-<<<<<---<<<<......))))))))).))))).)))...)))))	NO	1	-18.6	-31	51.6667	NA	0.039604	gi|255543997|ref|XP_002513061.1| Peptide transporter, putative [Ricinus communis] gi|223548072|gb|EEF49564.1| Peptide transporter, putative [Ricinus communis]			2464	16.89	6.15	2.05	8.9	15.33
	lychee_50506	TGTTCCTGTTTTAACATCTTTCT	23	CAAGCATAAGATGCAAAACATGTGATGCTAGTTGCATGTAATAGCAGTGTTAGTGTTCCTGTTTTAACATCTTTCTTGCTTG	7660	7682	-	2					82	7653	7734	((((((.((((((.((((((.(..(((((((((((........))))..))))>>>-->>>>>>>-->>>>>>---))))))	NO	1	-25.4	-30.9756	36.5854	NA	0.009901	gi|357508161|ref|XP_003624369.1| Receptor-like kinase [Medicago truncatula] gi|355499384|gb|AES80587.1| Receptor-like kinase [Medicago truncatula]			8761	6.48	3.07	1.47	3.43	4.26
	lychee_5062	TTTGGTTTTGAATCGGATCT	20	GTTTGGTTTTGAATCGGATCTGTTAGAGAGACTAGGGTTAGGATTGTAGGTATTGCTATTATTTGGATGCGTTGGCGGGGATCCGAATCGGCCAAAC	193	212	-	2					97	116	212	(<<<<<<--<<<-<<<<<<<<(((((........(.(((..(((.((((......)))).)))..))).).)))))..)))))))).))))))))))	NO	1	-28.2	-29.0722	45.3608	NA	0.049505	0			523	1.7	0.44	4.81	2.37	0.83
	lychee_52386	TCTGTTCTGATCGAATCCAGATCT	24	TCATCATCTGTTCTGATCGAATCCAGATCTGGGTTCAAATCGAACTCAGATCTGGATTCGATGGGAACCCGTGATGA	155	178	+	3					77	148	224	((((((<--<<<<<-<<<<<<<<<<<<<<<((((((.....))))))))))))))))))))).)))))..)))))))	NO	1	-52.2	-67.7922	45.4545	NA	0.009901	0			250	0.6	0.99	1.27	0.94	1.71
	lychee_52386	CTGTTCTGATCGAATCCAGATCT	23	TCATCATCTGTTCTGATCGAATCCAGATCTGGGTTCAAATCGAACTCAGATCTGGATTCGATGGGAACCCGTGATGA	156	178	+	3					77	148	224	(((((((--<<<<<-<<<<<<<<<<<<<<<((((((.....))))))))))))))))))))).)))))..)))))))	NO	1	-52.2	-67.7922	45.4545	NA	0.009901	0			250	0.6	0.99	1.27	0.94	1.71
	lychee_5367	TTGAAGGAGATCGACGCCGATCT	23	CGCCGGTTGAAGGAGATCGACGCCGATCTTGTGCTGGGAAGAGATCGGTGTCGATCTGTTCTCCTATTGGTG	256	278	+	2					72	249	320	((((((<-<<<<-<<<<<<<<<<<<<<<<(..........))))))))))))))))).)).))..)))))))	NO	1	-37.1	-51.5278	55.5556	NA	0.009901	0			342	1.26	0.66	0.19	1.26	0.64
	lychee_53821	GGAGAACTTAAGAAGTCT	18	TGAATCAGATATTGAGGAGACTTTCAAGAGACTTGTGGGAGAACTTAAGAAGTCTCCTCAGGAAATTTTCG	756	773	+	4					71	718	788	((((.......(((((((((((((...(((.(((...->>>-->>>-->>>>>>>))))))......))))	NO	1	-21.42	-30.169	39.4366	NA	0.019802	gi|51574151|gb|AAU07999.1| phosphoenolpyruvate carboxylase 4 [Lupinus albus]			3521	96.91	28.51	22.08	52.19	55.71
	lychee_54039	GGATACTCTTTGGTTTCT	18	ATGGGAAACAAAAGGGATCCACGTGATGTGATCTTCTCATTTGAAGATTGAACCATGATGCGGACCGTACAGCTACGATTGCTTCTGGGGATACTCTTTGGTTTCTGAT	90	107	-	2					109	86	194	((.((((((.((((((((((.........(((((((......)))))))...(((.((.((((..((((....)))).)))).)))))>>>>->>>>>>->>>>>>.))	NO	1	-33.9	-31.1009	44.0367	NA	0.019802	0			368	0.39	1.1	1.88	0.17	0.3
	lychee_54101	TTGACTGAGAATCCTGGTTGTTCT	24	CAACCGGTGTCAATGACATGTTCTGGGAACAGTTTTTGACTGAGAATCCTGGTTGTTCTACTGAGAGCCAGGAAGTTCAATCAGAACGAAAGGATCCTGACATCAGAAAGAATGAAACCAAACCCGTTG	2240	2263	+	3					129	2204	2332	((((.(((........(((.((((((...(((..(<<<<-<<<<--<<<<<<<<-<<<-...)))))))))))..)))).))))).(....)....)))...))))))...))).......))).))))	NO	1	-39.36	-30.5116	44.186	NA	0.049505	gi|224076924|ref|XP_002305052.1| predicted protein [Populus trichocarpa] gi|222848016|gb|EEE85563.1| predicted protein [Populus trichocarpa]			3400	22.79	16.97	19.01	19.41	14.22
	lychee_54924	AGGAAGCTGAAGACTACTCT	20	TAGGAAGCTGAAGACTACTCTTTATCATTTGATAATTGAGGCTTAAGAGTGGGTCTTTTTCCTG	357	376	-	2					64	313	376	(<<<<<<--<<---<<<<<<<(..(((.........))).....)))))))).))..)))))))	NO	1	-18.8	-29.375	37.5	NA	0.029703	gi|357494221|ref|XP_003617399.1| 60S ribosomal protein L18a [Medicago truncatula] gi|355518734|gb|AET00358.1| 60S ribosomal protein L18a [Medicago truncatula]			2361	146.39	100.74	100.13	122.78	105.37
	lychee_55204	ATGACGTATTTCACTTCT	18	GGAGCGGTTTGAAGTACGTGAACGACACCAAGCTGGTGGTGGATACGATGACGTATTTCACTTCTCT	1086	1103	+	2					67	1038	1104	((((.(((..(((((((((.(.((.(((((......)))))....))->->>>>>>>>>>>>->>))	NO	1	-23.5	-35.0746	49.2537	NA	0.009901	gi|359477033|ref|XP_002281640.2| PREDICTED: probable pectinesterase/pectinesterase inhibitor 51-like [Vitis vinifera]			2494	12.97	9.12	6.41	10.34	8.54
	lychee_55389	GCAAAGAACAGCGATCGTTATCT	23	GGTTTGCTGACTTGACAAACGAGGAGTACCGGTCCATGTACCTGGGTGCAAAGAAAAGTGTTAAAAAGAACACTTTGAAGGCAAAGAACAGCGATCGTTATCTGCCGCGTGTCGGCGAGCC	929	951	+	2					121	848	968	(((((((((((.......(((.((((((.(((((..(((..((...(((.....((((((((......))))))))....>>>->>->>>-->>>>>->>->>.)).))))))))))))))	NO	1	-40.61	-33.562	49.5868	NA	0.019802	gi|62526575|gb|AAX84673.1| cysteine protease CP1 [Manihot esculenta]			2590	751.9	442.48	169.12	524.24	555.44
	lychee_55570	TAATTAAAAGATTTTGTTGTGTCT	24	ACATTAAACAATAAAATCCAAGACACGACAATATCTTTTAATTACTTGTAATGAACTCAAATACACAACAAAATCTTTTAATCATGAGTTCGTTATTAGTAATTAAAAGATTTTGTTGTGTCTTGGATTTTGTTGTTTAATGT	365	388	+	12					143	265	407	(((((((((((((((((((((((((((((((.((((((((((((((.((((((((((((.........................)))))))))))).))>>>>>>>>>>>>->>>>>>>>>>>))))))))))))))))))))	NO	1	-74.11	-51.8252	24.4755	NA	0.009901	0			488	0.4	0.88	2.1	1.45	0.76
	lychee_55570	TAATTAAAAGATTTTGTTGTGTCT	24	ACATTAAACAATAAAATCCAAGACACGACAATATCTTTTAATTACTTGTAATGAACTCAAATACACAACAAAATCTTTTAATCATGAGTTCGTTATTAGTAATTAAAAGATTTTGTTGTGTCTTGGATTTTGTTGTTTAATGT	365	388	+	11					143	265	407	(((((((((((((((((((((((((((((((.((((((((((((((.((((((((((((.........................)))))))))))).))>>>>>>>>>>>>->>>>>>>>>>>))))))))))))))))))))	NO	1	-74.11	-51.8252	24.4755	NA	0.009901	0			488	0.4	0.88	2.1	1.45	0.76
	lychee_55570	TAATTAAAAGATTTTGTTGTGTCT	24	ACATTAAACAATAAAATCCAAGACACGACAATATCTTTTAATTACTTGTAATGAACTCAAATACACAACAAAATCTTTTAATCATGAGTTCGTTATTAGTAATTAAAAGATTTTGTTGTGTCTTGGATTTTGTTGTTTAATGT	365	388	+	16					143	265	407	(((((((((((((((((((((((((((((((.((((((((((((((.((((((((((((.........................)))))))))))).))>>>>>>>>>>>>->>>>>>>>>>>))))))))))))))))))))	NO	1	-74.11	-51.8252	24.4755	NA	0.009901	0			488	0.4	0.88	2.1	1.45	0.76
	lychee_55570	TAATTAAAAGATTTTGTTGTGTCT	24	ACATTAAACAATAAAATCCAAGACACGACAATATCTTTTAATTACTTGTAATGAACTCAAATACACAACAAAATCTTTTAATCATGAGTTCGTTATTAGTAATTAAAAGATTTTGTTGTGTCTTGGATTTTGTTGTTTAATGT	365	388	+	9					143	265	407	(((((((((((((((((((((((((((((((.((((((((((((((.((((((((((((.........................)))))))))))).))>>>>>>>>>>>>->>>>>>>>>>>))))))))))))))))))))	NO	1	-74.11	-51.8252	24.4755	NA	0.009901	0			488	0.4	0.88	2.1	1.45	0.76
	lychee_56065	TGATCGGTGCTCGAAGTTTCT	21	TGGCGTGGAGAGTGCGAGTCCGGCGCCGATTTTAGTCCCAAGCTTTGCAACAAGAAGCTGATCGGTGCTCGAAGTTTCTCAAAAGGCTA	1060	1080	-	2					89	1049	1137	((((.(.(((((.((...((.((((((((((.........((((((.......)))))>>>>>>>>>>>->>->>>>>>)...).))))	NO	1	-31.4	-35.2809	52.809	NA	0.049505	gi|255550431|ref|XP_002516266.1| Xylem serine proteinase 1 precursor, putative [Ricinus communis] gi|223544752|gb|EEF46268.1| Xylem serine proteinase 1 precursor, putative [Ricinus communis]			2711	9.92	0.31	0.35	1.61	1.85
	lychee_56322	GCGGCCGTCGGTGCAGATCT	20	TAGGAGGGCGCGGCGGTCGCCGTAAAACCCGGGGCGCGAGCCCGGGCGGAGCGGCCGTCGGTGCAGATCTTG	335	354	-	9					72	332	403	(((((..(((((((((((((.......((((((.(....)))))))....>>>>>>>>>->>>>--->>>))	NO	1	-40.4	-56.1111	75	NA	0.019802	gi|357488219|ref|XP_003614397.1| hypothetical protein MTR_5g051160 [Medicago truncatula] gi|355515732|gb|AES97355.1| hypothetical protein MTR_5g051160 [Medicago truncatula]			2275	1239	14353.6	14472.5	5554.49	10810.1
	lychee_56506	CGTTAGAGGTGAAATTCT	18	CGTCGGTCACCGGAGGGGGTTACGCAATGTCGTTTTGGTCCACCCCAGCCGTTGGTCGGTTTTCGGGACCAGCGACGTTAGAGGTGAAATTCTTGGATCGTCG	110	127	-	4					103	99	201	((.(((((....(((((..((((.(((((((((..((((((.....(((((.....)))))....))))))))))>>>>->-->>>>-->>>>).))))).))	NO	1	-39.9	-38.7379	58.2524	NA	0.039604	gi|397603475|gb|EJK58437.1| hypothetical protein THAOC_21438 [Thalassiosira oceanica]			852	0.32	2.73	1.71	1.51	1.14
	lychee_5669	TGATTTCCAGCTCTTCCTTCCTCT	24	GGGAAAAGGAGAGAGTTGCTGGAAGTTAGGGGTGTGGGAGGATTGGACAGAACACAAGCCCTTGTTTTTATAAAGGTGTATGTGGTGAAGTTAGGGGTGTGGGAGAATTGAACAGAACATAAACTTTTGTTTTATAAAGGGTAATATGGTTGTGTTCTTTCCAACACCTCCCATACCGTTGATTTCCAGCTCTTCCTTCCTCTTCCC	3078	3101	-	4					207	3073	3279	(((((.(((((.(((..((((((((((((.(((((((((((.(((((.(((((((((((((((......((((((((.(((((.((..((((.............))))..))...))))).))))))))......)))))).......))))))))).)))))..))))))))))).)>>>>>>>>>>>-->>>->>>>>->))))	NO	1	-96.43	-46.5845	43.4783	NA	0.009901	0			4357	12.72	22.21	29.64	16.5	14.72
	lychee_5669	TGATTTCCAGCTCTTCCTTCCTCT	24	GGGAAAAGGAGAGAGTTGCTGGAAGTTAGGGGTGTGGGAGGATTGGACAGAACACAAGCCCTTGTTTTTATAAAGGTGTATGTGGTGAAGTTAGGGGTGTGGGAGAATTGAACAGAACATAAACTTTTGTTTTATAAAGGGTAATATGGTTGTGTTCTTTCCAACACCTCCCATACCGTTGATTTCCAGCTCTTCCTTCCTCTTCCC	3078	3101	-	8					207	3073	3279	(((((.(((((.(((..((((((((((((.(((((((((((.(((((.(((((((((((((((......((((((((.(((((.((..((((.............))))..))...))))).))))))))......)))))).......))))))))).)))))..))))))))))).)>>>>>>>>>>>-->>>->>>>>->))))	NO	1	-96.43	-46.5845	43.4783	NA	0.009901	0			4357	12.72	22.21	29.64	16.5	14.72
	lychee_5669	TGATTTCCAGCTCTTCCTTCCTCT	24	GGGAAAAGGAGAGAGTTGCTGGAAGTTAGGGGTGTGGGAGGATTGGACAGAACACAAGCCCTTGTTTTTATAAAGGTGTATGTGGTGAAGTTAGGGGTGTGGGAGAATTGAACAGAACATAAACTTTTGTTTTATAAAGGGTAATATGGTTGTGTTCTTTCCAACACCTCCCATACCGTTGATTTCCAGCTCTTCCTTCCTCTTCCC	3078	3101	-	8					207	3073	3279	(((((.(((((.(((..((((((((((((.(((((((((((.(((((.(((((((((((((((......((((((((.(((((.((..((((.............))))..))...))))).))))))))......)))))).......))))))))).)))))..))))))))))).)>>>>>>>>>>>-->>>->>>>>->))))	NO	1	-96.43	-46.5845	43.4783	NA	0.009901	0			4357	12.72	22.21	29.64	16.5	14.72
	lychee_5669	TGATTTCCAGCTCTTCCTTCCTCT	24	GGGAAAAGGAGAGAGTTGCTGGAAGTTAGGGGTGTGGGAGGATTGGACAGAACACAAGCCCTTGTTTTTATAAAGGTGTATGTGGTGAAGTTAGGGGTGTGGGAGAATTGAACAGAACATAAACTTTTGTTTTATAAAGGGTAATATGGTTGTGTTCTTTCCAACACCTCCCATACCGTTGATTTCCAGCTCTTCCTTCCTCTTCCC	3078	3101	-	8					207	3073	3279	(((((.(((((.(((..((((((((((((.(((((((((((.(((((.(((((((((((((((......((((((((.(((((.((..((((.............))))..))...))))).))))))))......)))))).......))))))))).)))))..))))))))))).)>>>>>>>>>>>-->>>->>>>>->))))	NO	1	-96.43	-46.5845	43.4783	NA	0.009901	0			4357	12.72	22.21	29.64	16.5	14.72
	lychee_57528	TGGGTCACTGTATATACTCT	20	AGAGATAGTACCTGTGACCACATCTGGTGTCGCATCTGCCGCCAGCTGGGTCACTGTATATACTCT	1759	1778	-	2					66	1758	1823	((((...((((..((((((.((.((((((..((....)))))))).>>>>>>>>->>>>--->>>>	NO	1	-27.9	-42.2727	51.5152	NA	0.009901	gi|147792776|emb|CAN62233.1| hypothetical protein VITISV_010121 [Vitis vinifera]			2401	6.33	3.53	1.5	6.21	5.03
	lychee_57528	TGGGTCACTGTATATACTCT	20	AGAGATAGTACCTGTGACCACATCTGGTGTCGCATCTGCCGCCAGCTGGGTCACTGTATATACTCT	1759	1778	-	3					66	1758	1823	((((...((((..((((((.((.((((((..((....)))))))).>>>>>>>>->>>>--->>>>	NO	1	-27.9	-42.2727	51.5152	NA	0.009901	gi|147792776|emb|CAN62233.1| hypothetical protein VITISV_010121 [Vitis vinifera]			2401	6.33	3.53	1.5	6.21	5.03
	lychee_57551	GGGATATGATGAGTGGTCATCT	22	GTGCAGATGATCCTTCAGGCAGTCAACGGGGATATGATGAGTGGTCATCTCTCGCTGCCGCTGCGAGATGGGTGTCCGCCCCACGCCTGGTTACGACAACCTGGGCACTCCCATCTGCAC	214	235	+	2					120	185	304	(((((((((....((((((..((((((.<<<---<<--<-<<<<-<<<<<(((((.......))))))..)))).))))).))..))).)))..)))..))))))......)))))))))	NO	1	-48.4	-40.3333	60	NA	0.049505	gi|118483697|gb|ABK93742.1| unknown [Populus trichocarpa]			2192	22.31	19.72	16.36	18.32	22.35
	lychee_57742	TGGTGGATGAGATTTATTTATTCT	24	CTGTTGGATACATTTGGTGGATGAGATTTATTTATTCTTTTGTATTATTTATAAATTTGATCCATCAAATGCACCTAATAG	16	39	+	2					81	1	81	(((((((...((((<<<<<<<<-<<<<<<<<--<<---........))..)))))))).))))))))))))...)))))))	NO	1	-27.2	-33.5802	27.1605	NA	0.009901	0			287	0.51	0.61	2.83	1.14	0.68
	lychee_57742	TGGTGGATGAGATTTATTTATTCT	24	CTGTTGGATACATTTGGTGGATGAGATTTATTTATTCTTTTGTATTATTTATAAATTTGATCCATCAAATGCACCTAATAG	16	39	+	2					81	1	81	(((((((...((((<<<<<<<<-<<<<<<<<--<<---........))..)))))))).))))))))))))...)))))))	NO	1	-27.2	-33.5802	27.1605	NA	0.009901	0			287	0.51	0.61	2.83	1.14	0.68
	lychee_57973	CAACTTTTTACTTTGAGGACCTCT	24	TGGATAGAGTCTATAAGGCTAGGAGTTTAAATCGAGAGGAAGCTCTTCAACTTTTTACTTTGAGGACCTCTAAACA	3170	3193	-	26					76	3164	3239	((..((((((((.(((((..(((((((......(((((....)))))->>>>>>>-->>>>>->>>->>>>)..))	NO	1	-21	-27.6316	38.1579	NA	0.029703	gi|255582274|ref|XP_002531928.1| leucine-rich repeat-containing protein, putative [Ricinus communis] gi|223528407|gb|EEF30442.1| leucine-rich repeat-containing protein, putative [Ricinus communis]			3393	10.5	5.84	3.49	7.69	7.3
	lychee_57973	CAACTTTTTACTTTGAGGACCTCT	24	TGGATAGAGTCTATAAGGCTAGGAGTTTAAATCGAGAGGAAGCTCTTCAACTTTTTACTTTGAGGACCTCTAAACA	3170	3193	-	36					76	3164	3239	((..((((((((.(((((..(((((((......(((((....)))))->>>>>>>-->>>>>->>>->>>>)..))	NO	1	-21	-27.6316	38.1579	NA	0.049505	gi|255582274|ref|XP_002531928.1| leucine-rich repeat-containing protein, putative [Ricinus communis] gi|223528407|gb|EEF30442.1| leucine-rich repeat-containing protein, putative [Ricinus communis]			3393	10.5	5.84	3.49	7.69	7.3
	lychee_57977	GTGCCAGGATGTAGTAGAGATCT	23	TGCAGTCATCCATTAGACGTCTGTAGAAATTGCTTAATTAGAATTAAGCTAGTCATTGTCACACACAGTAGATTGTGTCAAGTGTGGCAGTGCCAGGATGTAGTAGAGATCTGTA	758	780	-	2					115	754	868	(((((((.((.((...((((((.........(((((((....)))))))..(.((((((((((((((........)))...))))))))>>>->->>>>>>->>->>>>->>)))	NO	1	-32.2	-28	40	NA	0.039604	gi|359479976|ref|XP_002273252.2| PREDICTED: uncharacterized protein LOC100253767 [Vitis vinifera]			3288	30.82	24.54	32.7	31.44	25.89
	lychee_5827	TGAGGGCAAGAATGAGGACATTCT	24	GCTTGGAAAAGGTTCGTCATTTTTCTTTCATTGCTGATGATTTGGATGGAAAAAACAAATTTGAAATTTTCAACCAAGCTGAGTCTTTGAGGGCAAGAATGAGGACATTCTTATCAATAGC	1362	1385	+	2					121	1274	1394	(((..((.((((.((.((((((((((((((..(((.(.(.(((((.((((((...((....))...)))))).))))))).)).)..>>>>>>->>>>>>>>->>--->>>).))...)))	NO	1	-30.7	-25.3719	35.5372	NA	0.049505	gi|224132258|ref|XP_002328224.1| cc-nbs-lrr resistance protein [Populus trichocarpa] gi|222837739|gb|EEE76104.1| cc-nbs-lrr resistance protein [Populus trichocarpa]			6567	2.52	0.88	0.9	2.87	1.34
	lychee_58286	CTGGGTTCGATTACTCTCTCGTCT	24	GGTTTACAATGACAAGGCAGTGGAATCTTTTAAGCTAAAAGCTTGGGTTTGTGTGTCTGATGATTTTGACATTTTGAGAATCTCAAACGCAATTCTGGGTTCGATTACTCTCTCGTCTTGTGACC	851	874	+	16					125	756	880	((((.((((.(((.(((.(((((((((((((((((.....)))))))....(((((.(((.((((((.(.....).))))))))).)))))...-->>>>>>--->>>>->>>->>>>)))))))	NO	1	-33.6	-26.88	40	NA	0.049505	gi|224132258|ref|XP_002328224.1| cc-nbs-lrr resistance protein [Populus trichocarpa] gi|222837739|gb|EEE76104.1| cc-nbs-lrr resistance protein [Populus trichocarpa]			1389	3.97	1.6	0.63	3.27	1.31
	lychee_58286	CTGGGTTCGATTACTCTCTCGTCT	24	GGTTTACAATGACAAGGCAGTGGAATCTTTTAAGCTAAAAGCTTGGGTTTGTGTGTCTGATGATTTTGACATTTTGAGAATCTCAAACGCAATTCTGGGTTCGATTACTCTCTCGTCTTGTGACC	851	874	+	15					125	756	880	((((.((((.(((.(((.(((((((((((((((((.....)))))))....(((((.(((.((((((.(.....).))))))))).)))))...-->>>>>>--->>>>->>>->>>>)))))))	NO	1	-33.6	-26.88	40	NA	0.049505	gi|224132258|ref|XP_002328224.1| cc-nbs-lrr resistance protein [Populus trichocarpa] gi|222837739|gb|EEE76104.1| cc-nbs-lrr resistance protein [Populus trichocarpa]			1389	3.97	1.6	0.63	3.27	1.31
	lychee_58286	CTGGGTTCGATTACTCTCTCGTCT	24	GGTTTACAATGACAAGGCAGTGGAATCTTTTAAGCTAAAAGCTTGGGTTTGTGTGTCTGATGATTTTGACATTTTGAGAATCTCAAACGCAATTCTGGGTTCGATTACTCTCTCGTCTTGTGACC	851	874	+	16					125	756	880	((((.((((.(((.(((.(((((((((((((((((.....)))))))....(((((.(((.((((((.(.....).))))))))).)))))...-->>>>>>--->>>>->>>->>>>)))))))	NO	1	-33.6	-26.88	40	NA	0.029703	gi|224132258|ref|XP_002328224.1| cc-nbs-lrr resistance protein [Populus trichocarpa] gi|222837739|gb|EEE76104.1| cc-nbs-lrr resistance protein [Populus trichocarpa]			1389	3.97	1.6	0.63	3.27	1.31
	lychee_58286	CTGGGTTCGATTACTCTCTCGTCT	24	GGTTTACAATGACAAGGCAGTGGAATCTTTTAAGCTAAAAGCTTGGGTTTGTGTGTCTGATGATTTTGACATTTTGAGAATCTCAAACGCAATTCTGGGTTCGATTACTCTCTCGTCTTGTGACC	851	874	+	14					125	756	880	((((.((((.(((.(((.(((((((((((((((((.....)))))))....(((((.(((.((((((.(.....).))))))))).)))))...-->>>>>>--->>>>->>>->>>>)))))))	NO	1	-33.6	-26.88	40	NA	0.029703	gi|224132258|ref|XP_002328224.1| cc-nbs-lrr resistance protein [Populus trichocarpa] gi|222837739|gb|EEE76104.1| cc-nbs-lrr resistance protein [Populus trichocarpa]			1389	3.97	1.6	0.63	3.27	1.31
	lychee_9729	AAACACAATCGATTTGCAGCCTCT	24	TCCAGTCCAAACACAATCGATTTGCAGCCTCTGGATACGATCACGTATAGGCTCCAAAGCTCACTTTTCTTTTAAAAAAGAGGCAAAGCATCTTGACGTTGTGGGTCATGGA	254	277	-	2					112	173	284	(((((.((---<<<<<<<<<--<<<-<<<<<<..(((((....))))).((((....)))).................))))))...)))..))))..))))))).).))))	NO	1	-30.5	-27.2321	43.75	NA	0.049505	0
lch-miR319	lychee_15032	TTGGACTGAAGGGAGCTCCCTCT	23	GGGGTAGATAGGAAAGATGTGAAGGAGCTTTCTTCAGTCCAGTTCGAGGCAGTGAAGGGCTGGCACTTAGCTGCTGAGTCGTTGGTTCAAGAGCTCATCATCAAATAATAGGGCAATGGTGTGTTTCTGATCCAACGAAGCAGGAGCTCAGTTCAGTTTTGGCTGTCGCGTCTTGGACTGAAGGGAGCTCCCTCTCTATATAATCCACGACCTT	195	217	+	613	91		512	143	214	22	235	(((((.....(((...((((((.((((((..(((((((((((..((.((((((..((((((((.(((.((((.(((..(((((((.(((..(((.((((((..............)))))).)))..))).)))))))..))).)))).))))))))))).)))))).))..>>>>>>>>>>>-->>>>>>->>-..))))..)))...)))))	NO	1	-101.14	-47.2617	49.0654	NA	0.009901	gi|255571300|ref|XP_002526599.1| conserved hypothetical protein [Ricinus communis] gi|223534039|gb|EEF35758.1| conserved hypothetical protein [Ricinus communis]	ref|NR_120745.1| Cucumis melo microRNA MIR319b (MIR319B), microRNA	2e-31	373	0	0	1.18	0	0
lch-miR160	lychee_25206	TGCCTGGCTCCCTGAATGCCATCT	24	TCTGCCTGGCTCCCTGAATGCCATCTAAGAAGCTTGTCAAAGAGTGTTGACAACCTTCCTACTTGGCATGAAGGGAGTCATGCAGG	417	440	+	20	25	32	40	26	86	414	499	((<<<-<<<<<<<<<--<<<<<<--<(.((((.(((((((......))))))).)))).))..))))))..))))))))).)))))	NO	1	-47.1	-54.7674	50	NA	0.009901	gi|147787938|emb|CAN62919.1| hypothetical protein VITISV_032124 [Vitis vinifera]	ref|NR_120794.1| Cucumis melo microRNA MIR160d (MIR160D), microRNA	2e-10	811	0.07	0	4.18	0.22	0.13
lch-miR395	lychee_45299	CTGAAGTGTTTGGGGGAACTCT	22	GGAGTTCCCCGGAACACTTTATTGGGGTTCTTCTAAGAGTTTTATGCACATAAGGGCAACCTACTTAATTACTCAACTGAAGTGTTTGGGGGAACTCT	237	258	+	7	7	6	10	3	98	160	257	((((((((((.(((((((((((((((.((((....)))).............(((....))).........)))))->>>>>>>>>>->>>>>>>>>>	NO	2	-42.7	-43.5714	42.8571	NA	0.009901	0			259	0.12	0.54	1.55	0.26	0
lch-miR395	lychee_37442	CTGAAGTGTTTGGGGGAACTCT	22	TCTGGAGTTCCCCGGAGCACTTCATTGGTGTAACCTACTTAATTACTCTACTGAAGTGTTTGGGGGAACTCTGGA	225	246	-	7	7	6	10	3	75	221	295	((..(((((((((.((((((((((.(((.((((.........)))).)))->>>>>>>>>>->>>>>>>>>-.))	NO	2	-43	-57.3333	46.6667	NA	0.009901	0			648	0	0.05	3.12	0.14	0.16
Color_code		0d
		4d
		14d0h
		14d24h
		14d48h
