# Supplementary material for: MicroRNAs and targets in senescent litchi fruit during ambient storage and post-cold storage shelf life
Source: BMC Plant Biol. 2015 Jul 16;15:181. doi: 10.1186/s12870-015-0509-2 (PMC4504174; doi:10.1186/s12870-015-0509-2)
Supplement: Additional file 5: — Detailed table of degradome sequencing data. [file 12870_2015_509_MOESM5_ESM.xlsx]

## Sheet: Table S4
Table S4. Detailed table of degradome sequencing data
#SmallRNA	renamed	seq	Target	AlignmentScore	AlignmentRange	CleavageSite	Category	P-value	tags_per_billion(tpb)	target_annotation
261_miR6169	lch-miR6169	TTGTATTTCTCTTTTCTCT	lychee_45780	4	1273-1291	1282	1	0.232016	154.339	2-deoxyglucose-6-phosphate phosphatase, putative [Ricinus communis]
83_miR165	lch-miR165	TCGGACCAGGCTTCATCT	lychee_55152	4	128-144	135	2	0.899213	123.472	40S ribosomal protein S20-1 [Arabidopsis thaliana]
166_miR396	lch-miR396v_1	AGCTTTCTTGAACTGTCT	lychee_48981	4	1690-1706	1697	2	0.999997	277.811	alpha-amylase, putative [Ricinus communis]
197_miR396	lch-miR396v_31	GCTTTCTTGAACTTTCTT	lychee_48981	3.5	1688-1705	1696	2	0.999933	277.811	alpha-amylase, putative [Ricinus communis]
188_miR396	lch-miR396c	AGGTTTCTTGAACTTTCT	lychee_15210	4	544-560	552	2	0.999997	339.547	AP2/ERF domain-containing transcription factor [Populus trichocarpa]
141_miR3630	lch-miR3630b	GGGAATCTCTCTGATTCT	lychee_57214	4	440-458	448	4	0.983185	30.8679	ARF-GAP protein [Phytolacca acinosa]
273_miR828	lch-miR828	TCTTGCTCAAATGAGTCT	lychee_5304	4	2494-2511	2502	4	0.9913	30.8679	aspartate oxidase, putative [Ricinus communis]
157_miR394	lch-miR394b	GGCATTCTGTCCACCTCT	lychee_51619	3.5	812-828	819	2	0.664703	61.7358	AT14A, putative [Ricinus communis]
177_miR396	lch-miR396v_12	TTCCACAGCTTTCTTGAA	lychee_57480	3.5	2067-2083	2074	2	0.984273	61.7358	auxin:hydrogen symporter, putative [Ricinus communis]
188_miR396	lch-miR396c	AGGTTTCTTGAACTTTCT	lychee_22365	4	170-188	178	2	0.999997	61.7358	bHLH-like DNA binding protein [Vitis vinifera]
197_miR396	lch-miR396v_31	GCTTTCTTGAACTTTCTT	lychee_16455	3.5	985-1001	993	2	0.999933	92.6037	callose synthase 1 [Arabidopsis thaliana]
249_miR477	lch-miR477v_12	TCCTCAAAGGCTTCCTCT	lychee_53954	4	1172-1189	1180	3	0.629141	61.7358	calreticulin, putative [Ricinus communis]
261_miR6169	lch-miR6169	TTGTATTTCTCTTTTCTCT	lychee_5721	3.5	8473-8491	8482	4	0.999783	30.8679	cation diffusion facilitator 8 [Stylosanthes hamata]
165_miR396	lch-miR396b	TTCCACAGCTTTCTTGATCT	lychee_53269	3	972-990	981	2	0.521739	61.7358	chalcone isomerase [Dimocarpus longan]
178_miR396	lch-miR396v_13	TTCCACAGCTTTCTTGAACTTT	lychee_53269	4	970-990	981	2	0.534627	61.7358	chalcone isomerase [Dimocarpus longan]
182_miR396	lch-miR396v_17	CCACAGCTTTCTTGATCT	lychee_53269	4	972-988	979	4	0.99958	61.7358	chalcone isomerase [Dimocarpus longan]
186_miR396	lch-miR396v_21	TTCCACAGCTTTCTTGAACTT	lychee_53269	4	971-990	981	2	0.615629	61.7358	chalcone isomerase [Dimocarpus longan]
102_miR167	lch-miR167v_1	AAGCTGCCAGCATGATCTCT	lychee_10711	4	1248-1267	1258	2	0.615629	771.697	chloroplast drought-induced stress protein, 34 kD) [Solanum tuberosum]
103_miR167	lch-miR167v_2	AGCTGCCAGCATGATCTCT	lychee_10711	4	1248-1266	1257	2	0.682531	771.697	chloroplast drought-induced stress protein, 34 kD) [Solanum tuberosum]
104_miR167	lch-miR167v_3	GAAGCTGCCAGCATGATCT	lychee_10711	4	1250-1268	1259	2	0.916756	771.697	chloroplast drought-induced stress protein, 34 kD) [Solanum tuberosum]
105_miR167	lch-miR167v_4	GAAGCTGCCAGCATGATCTCT	lychee_10711	4	1248-1268	1259	2	0.534627	771.697	chloroplast drought-induced stress protein, 34 kD) [Solanum tuberosum]
83_miR165	lch-miR165	TCGGACCAGGCTTCATCT	lychee_12179	1	3--20	11	0	0.00808459	277.811	class III HD-Zip protein 1 [Populus trichocarpa]
97_miR166	lch-miR166v_11	TCGGACCAGGCTTCATTCCT	lychee_12179	2	1--20	11	0	0.00342842	277.811	class III HD-Zip protein 1 [Populus trichocarpa]
99_miR166	lch-miR166v_13	TCGGACCAGGCTTCATTCT	lychee_12179	1.5	2--20	11	0	0.00373951	277.811	class III HD-Zip protein 1 [Populus trichocarpa]
100_miR166	lch-miR166v_14	TCGGACCAGGCTTCATTTCT	lychee_12179	2.5	1--20	11	0	0.00311723	277.811	class III HD-Zip protein 1 [Populus trichocarpa]
270_miR827	lch-miR827v_2	TAGATGACCATCAACAATCT	lychee_48898	4	670-688	680	2	0.436556	61.7358	coatomer alpha subunit-like protein [Lotus japonicus]
7_miR159	lch-miR159a	TTTGGATTGAAGGGATCT	lychee_1973	4	466-483	474	2	0.999994	61.7358	coatomer subunit beta'-1 [Arabidopsis thaliana]
40_miR159	lch-miR159v_27	TTTGGATTGAAGGGAGCT	lychee_1973	3.5	466-483	474	2	0.991836	61.7358	coatomer subunit beta'-1 [Arabidopsis thaliana]
59_miR159	lch-miR159v_46	TTTGGATTGAAAGGATCT	lychee_1973	3	466-483	474	2	0.968003	61.7358	coatomer subunit beta'-1 [Arabidopsis thaliana]
20_miR159	lch-miR159v_7	TTTGGATTGAAGGGAGCTT	lychee_1973	3.5	465-483	474	2	0.909646	61.7358	coatomer subunit beta'-1 [Arabidopsis thaliana]
175_miR396	lch-miR396v_10	CAGCTTTCTTGAACTTCT	lychee_58360	3.5	2909-2926	2917	4	0.957699	30.8679	conserved hypothetical protein [Ricinus communis]
182_miR396	lch-miR396v_17	CCACAGCTTTCTTGATCT	lychee_52870	4	494-510	502	2	0.999987	61.7358	conserved hypothetical protein [Ricinus communis]
188_miR396	lch-miR396c	AGGTTTCTTGAACTTTCT	lychee_4820	4	940-957	948	4	0.999833	30.8679	conserved hypothetical protein [Ricinus communis]
211_miR399	lch-miR399v_1	CCAAAGGAGAATTGCTCT	lychee_29737	4	1281-1298	1289	2	0.999606	61.7358	conserved hypothetical protein [Ricinus communis]
251_miR477	lch-miR477v_14	TTCCCTCAAAGGCTTCCTCT	lychee_17503	4	415-434	425	3	0.107174	216.075	conserved hypothetical protein [Ricinus communis]
269_miR827	lch-miR827v_1	GATGACCATCAACAATCT	lychee_51770	4	188-205	196	4	0.998432	30.8679	conserved hypothetical protein [Ricinus communis]
161_miR396	lch-miR396a	TTCCACAGCTTTCTTGAACTCT	lychee_55389	4	1019-1040	1031	2	0.682531	92.6037	cysteine protease CP1 [Manihot esculenta]
162_miR396	lch-miR396e	CCACAGCTTTCTTGAACTTTCT	lychee_55389	4	1017-1038	1029	3	0.0815087	92.6037	cysteine protease CP1 [Manihot esculenta]
165_miR396	lch-miR396b	TTCCACAGCTTTCTTGATCT	lychee_55389	2	1021-1040	1031	2	0.259554	92.6037	cysteine protease CP1 [Manihot esculenta]
164_miR396	lch-miR396f	CACAGCTTTCTTGAACTTTCT	lychee_55389	4	1017-1037	1028	4	0.651568	92.6037	cysteine protease CP1 [Manihot esculenta]
177_miR396	lch-miR396v_12	TTCCACAGCTTTCTTGAA	lychee_55389	3	1023-1040	1031	2	0.947681	92.6037	cysteine protease CP1 [Manihot esculenta]
178_miR396	lch-miR396v_13	TTCCACAGCTTTCTTGAACTTT	lychee_55389	3	1019-1040	1031	2	0.388434	92.6037	cysteine protease CP1 [Manihot esculenta]
180_miR396	lch-miR396v_15	CACAGCTTTCTTGAACTTTTT	lychee_55389	4	1017-1037	1028	4	0.546489	92.6037	cysteine protease CP1 [Manihot esculenta]
182_miR396	lch-miR396v_17	CCACAGCTTTCTTGATCT	lychee_55389	1	1021-1038	1029	3	0.051272	92.6037	cysteine protease CP1 [Manihot esculenta]
183_miR396	lch-miR396v_18	TCCACAGCTTTCTTGATCT	lychee_55389	1.5	1021-1039	1030	2	0.279508	92.6037	cysteine protease CP1 [Manihot esculenta]
184_miR396	lch-miR396v_19	TTCCACAGCTTTCTTGAACT	lychee_55389	3	1021-1040	1031	2	0.521739	92.6037	cysteine protease CP1 [Manihot esculenta]
167_miR396	lch-miR396v_2	TCCACAGCTTTCTTGAACTCT	lychee_55389	3.5	1019-1039	1030	2	0.196315	92.6037	cysteine protease CP1 [Manihot esculenta]
185_miR396	lch-miR396v_20	TTCCACAGCTTTCTTGAACTAT	lychee_55389	4	1019-1040	1031	2	0.615629	92.6037	cysteine protease CP1 [Manihot esculenta]
186_miR396	lch-miR396v_21	TTCCACAGCTTTCTTGAACTT	lychee_55389	3	1020-1040	1031	2	0.521739	92.6037	cysteine protease CP1 [Manihot esculenta]
194_miR396	lch-miR396v_28	CCACAGCTTTCTTGAACTT	lychee_55389	2	1020-1038	1029	3	0.0435586	92.6037	cysteine protease CP1 [Manihot esculenta]
200_miR396	lch-miR396v_34	TCCACAGCTTTCTTGAACTTT	lychee_55389	2.5	1019-1039	1030	2	0.420952	92.6037	cysteine protease CP1 [Manihot esculenta]
201_miR396	lch-miR396v_35	TTCCACAGCTTTCTTGAAC	lychee_55389	3	1022-1040	1031	2	0.771266	92.6037	cysteine protease CP1 [Manihot esculenta]
202_miR396	lch-miR396v_36	TTCCACAGCTTTCTTGAACTC	lychee_55389	4	1020-1040	1031	2	0.821124	92.6037	cysteine protease CP1 [Manihot esculenta]
203_miR396	lch-miR396v_37	TTCCACAGCTTTCTTGAACTG	lychee_55389	4	1020-1040	1031	2	0.737789	92.6037	cysteine protease CP1 [Manihot esculenta]
205_miR396	lch-miR396v_39	TTCCACAGCTTTCTTGAACTTC	lychee_55389	4	1019-1040	1031	2	0.534627	92.6037	cysteine protease CP1 [Manihot esculenta]
206_miR396	lch-miR396v_40	TTCCACAGCTTTCTTGACCT	lychee_55389	3	1021-1040	1031	2	0.388434	92.6037	cysteine protease CP1 [Manihot esculenta]
170_miR396	lch-miR396v_5	CCACAGCTTTCTTGAACTCT	lychee_55389	3	1019-1038	1029	3	0.103552	92.6037	cysteine protease CP1 [Manihot esculenta]
173_miR396	lch-miR396v_8	CACAGCTTTCTTGAACTCT	lychee_55389	3	1019-1037	1028	4	0.571394	92.6037	cysteine protease CP1 [Manihot esculenta]
174_miR396	lch-miR396v_9	ACAGCTTTCTTGAACTCT	lychee_55389	3	1019-1036	1027	3	0.48102	92.6037	cysteine protease CP1 [Manihot esculenta]
211_miR399	lch-miR399v_1	CCAAAGGAGAATTGCTCT	lychee_1469	4	576-593	584	2	0.999606	123.472	cysteine proteinase inhibitor [Pelargonium x hortorum]
174_miR396	lch-miR396v_9	ACAGCTTTCTTGAACTCT	lychee_35402	4	1169-1185	1177	4	0.99958	30.8679	cytochrome P450 [Citrus sinensis]
36_miR159	lch-miR159v_23	TTGGATTGAAGGGATCTCT	lychee_46605	4	1624-1641	1633	2	0.995273	61.7358	cytosolic purine 5-nucleotidase, putative [Ricinus communis]
175_miR396	lch-miR396v_10	CAGCTTTCTTGAACTTCT	lychee_27024	4	407-425	416	4	0.999982	30.8679	DEAD-box ATP-dependent RNA helicase 35 [Arabidopsis thaliana]
176_miR396	lch-miR396v_11	CAGCTTTCTTGAACTTTCT	lychee_27024	4	407-425	416	4	0.995499	30.8679	DEAD-box ATP-dependent RNA helicase 35 [Arabidopsis thaliana]
83_miR165	lch-miR165	TCGGACCAGGCTTCATCT	lychee_6349	4	434-451	442	2	0.899213	15217.9	dehydrin [Populus alba]
87_miR166	lch-miR166v_1	CGGACCAGGCTTCATTCT	lychee_6349	3	434-450	441	2	0.625987	15217.9	dehydrin [Populus alba]
99_miR166	lch-miR166v_13	TCGGACCAGGCTTCATTCT	lychee_6349	4	434-451	442	2	0.534627	15217.9	dehydrin [Populus alba]
210_miR398	lch-miR398a	TGTGTTCTCAGGTCGCCTCT	lychee_14851	3.5	97-116	107	0	0.00249456	123.472	Dimocarpus longan cultivar Honghezi precursor microRNA 398b gene, complete sequence
209_miR398	lch-miR398c	TGTGTTCTCAGGTCGCCCT	lychee_14851	3	97-116	107	0	0.00839423	123.472	Dimocarpus longan cultivar Honghezi precursor microRNA 398b gene, complete sequence
183_miR396	lch-miR396v_18	TCCACAGCTTTCTTGATCT	lychee_2954	4	695-713	704	4	0.994141	30.8679	Flavonol synthase/flavanone 3-hydroxylase, putative [Ricinus communis]
167_miR396	lch-miR396v_2	TCCACAGCTTTCTTGAACTCT	lychee_2954	4	693-713	704	4	0.651568	30.8679	Flavonol synthase/flavanone 3-hydroxylase, putative [Ricinus communis]
119_miR1865	lch-miR1865	TGATAGTGATGGTGATTCT	lychee_35453	4	34-52	43	4	0.999521	30.8679	FVE [Pisum sativum]
175_miR396	lch-miR396v_10	CAGCTTTCTTGAACTTCT	lychee_48246	4	917-934	925	4	0.999982	30.8679	Glucan endo-1,3-beta-glucosidase precursor, putative [Ricinus communis]
252_miR5252	lch-miR5252	GACAGCTCACTGAAGTCT	lychee_39716	3.5	1214-1230	1222	2	0.887576	185.207	Glucan endo-1,3-beta-glucosidase precursor, putative [Ricinus communis]
269_miR827	lch-miR827v_1	GATGACCATCAACAATCT	lychee_933	3	849-865	857	4	0.782377	30.8679	Glycerol-3-phosphate dehydrogenase [Medicago truncatula]
270_miR827	lch-miR827v_2	TAGATGACCATCAACAATCT	lychee_933	3.5	849-867	858	4	0.139822	30.8679	Glycerol-3-phosphate dehydrogenase [Medicago truncatula]
113_miR171	lch-miR171b	TTGAGCCGTGCCAATATCTCT	lychee_1360	2	689-710	701	2	0.259554	4784.52	GRAS family protein, partial [Dimocarpus longan]
117_miR171	lch-miR171v_3	TTGAGCCGCGTCAATATCT	lychee_1360	2	692-710	701	2	0.259554	4784.52	GRAS family protein, partial [Dimocarpus longan]
215_miR399	lch-miR399v_4	GCCAAAGGAGAGTTGCTCT	lychee_53642	4	1026-1044	1035	2	0.916756	61.7358	GTP-binding protein TypA/BipA-like protein [Medicago truncatula]
197_miR396	lch-miR396v_31	GCTTTCTTGAACTTTCTT	lychee_19302	4	7--25	16	2	1	648.226	high mobility group protein [Cucumis sativus]
173_miR396	lch-miR396v_8	CACAGCTTTCTTGAACTCT	lychee_7426	4	626-644	635	4	0.980816	30.8679	histidinol-phosphate aminotransferase, putative [Ricinus communis]
156_miR393	lch-miR393v_11	TTCCAAAGGGATCGCATC	lychee_21300	2	4--21	12	4	0.46275	30.8679	hypothetical protein ARALYDRAFT_907876 [Arabidopsis lyrata subsp. lyrata]
175_miR396	lch-miR396v_10	CAGCTTTCTTGAACTTCT	lychee_37987	4	264-280	271	0	0.165893	2808.98	hypothetical protein SORBIDRAFT_02g043510 [Sorghum bicolor]
175_miR396	lch-miR396v_10	CAGCTTTCTTGAACTTCT	lychee_388	4	953-970	961	4	0.999982	30.8679	hypothetical protein VITISV_016129 [Vitis vinifera]
263_miR6173	lch-miR6173c	CCGTAAACGATGGATTCT	lychee_2429	4	3808-3825	3816	2	0.737789	92.6037	hypothetical protein VITISV_017397 [Vitis vinifera]
259_miR530	lch-miR530v_5	TGCATTTGCACCTGCTCT	lychee_12131	3.5	459-476	467	4	0.835919	30.8679	hypothetical protein VITISV_034534 [Vitis vinifera]
261_miR6169	lch-miR6169	TTGTATTTCTCTTTTCTCT	lychee_35723	4	859-877	868	2	1	92.6037	hypothetical protein VITISV_039443 [Vitis vinifera]
166_miR396	lch-miR396v_1	AGCTTTCTTGAACTGTCT	lychee_56908	4	334-350	341	2	0.999997	123.472	isoleucyl tRNA synthetase, putative [Ricinus communis]
207_miR397	lch-miR397	TCATTGAGTGCAGCGTTGATCT	lychee_9267	4	872-893	884	2	0.682531	771.697	laccase, putative [Ricinus communis]
261_miR6169	lch-miR6169	TTGTATTTCTCTTTTCTCT	lychee_31151	4	549-566	558	2	1	401.283	Late embryogenesis abundant protein (LEA) family protein [Arabidopsis thaliana]
219_miR403	lch-miR403v_1	AGATTCACGCACAAACTCT	lychee_44808	4	654-671	663	2	0.783428	123.472	limonene synthase [Murraya paniculata]
177_miR396	lch-miR396v_12	TTCCACAGCTTTCTTGAA	lychee_4998	4	597-613	605	2	0.999993	92.6037	malate dehydrogenase [Vitis vinifera]
192_miR396	lch-miR396v_26	CAGCTTTCTTGAAATTTCT	lychee_4998	3.5	590-609	600	4	0.809247	92.6037	malate dehydrogenase [Vitis vinifera]
193_miR396	lch-miR396v_27	CAGCTTTCTTGAACTGTCT	lychee_4998	4	592-609	600	4	0.992374	92.6037	malate dehydrogenase [Vitis vinifera]
273_miR828	lch-miR828	TCTTGCTCAAATGAGTCT	lychee_1885	4	271-288	279	3	0.639504	61.7358	Minor histocompatibility antigen H13 [Medicago truncatula]
248_miR477	lch-miR477v_11	TCCCTCAAAGGCTTCCACT	lychee_4374	3.5	344-363	354	4	0.260094	30.8679	Monosaccharide-sensing protein [Medicago truncatula]
276_miR858	lch-miR858b	TTCGTTGTCTGTTCGACCT	lychee_30086	4	466-484	475	0	0.0469427	1419.92	myb-like transcription factor 1 [Gossypium hirsutum]
50_miR159	lch-miR159v_37	TGGGTTGAAGGGAGCTCT	lychee_47868	4	410-427	418	4	0.944942	30.8679	NADH-plastoquinone oxidoreductase subunit 2 [Coffea arabica]
51_miR159	lch-miR159v_38	TGTATTGAAGGGAGCTCT	lychee_47868	4	410-427	418	4	0.987081	30.8679	NADH-plastoquinone oxidoreductase subunit 2 [Coffea arabica]
177_miR396	lch-miR396v_12	TTCCACAGCTTTCTTGAA	lychee_47187	4	1355-1372	1363	2	0.999993	216.075	NADH-quinone oxidoreductase subunit F [Medicago truncatula]
3_miR1448	lch-miR1448	CTTTCCAACACCTCCCATAC	lychee_14911	3	780-799	790	2	0.707512	61.7358	NBS-LRR disease resistance protein [Dimocarpus longan]
172_miR396	lch-miR396v_7	AGCTTTCTTGAACTTTCT	lychee_27187	4	1554-1571	1562	2	0.999999	92.6037	nuclear acid binding protein, putative [Ricinus communis]
51_miR159	lch-miR159v_38	TGTATTGAAGGGAGCTCT	lychee_55130	4	355-372	363	2	0.998183	185.207	Ocs element-binding factor, putative [Ricinus communis]
197_miR396	lch-miR396v_31	GCTTTCTTGAACTTTCTT	lychee_6066	3.5	3516-3533	3524	2	0.999933	123.472	ornithine aminotransferase [Malus hupehensis]
161_miR396	lch-miR396a	TTCCACAGCTTTCTTGAACTCT	lychee_56040	3	276-296	287	4	0.155865	30.8679	pentatricopeptide repeat-containing protein [Arabidopsis thaliana]
165_miR396	lch-miR396b	TTCCACAGCTTTCTTGATCT	lychee_56040	3	276-296	287	4	0.398501	30.8679	pentatricopeptide repeat-containing protein [Arabidopsis thaliana]
177_miR396	lch-miR396v_12	TTCCACAGCTTTCTTGAA	lychee_56040	3	279-296	287	4	0.8691	30.8679	pentatricopeptide repeat-containing protein [Arabidopsis thaliana]
178_miR396	lch-miR396v_13	TTCCACAGCTTTCTTGAACTTT	lychee_56040	3.5	276-296	287	4	0.260094	30.8679	pentatricopeptide repeat-containing protein [Arabidopsis thaliana]
184_miR396	lch-miR396v_19	TTCCACAGCTTTCTTGAACT	lychee_56040	3	278-296	287	4	0.398501	30.8679	pentatricopeptide repeat-containing protein [Arabidopsis thaliana]
185_miR396	lch-miR396v_20	TTCCACAGCTTTCTTGAACTAT	lychee_56040	4	276-296	287	4	0.482604	30.8679	pentatricopeptide repeat-containing protein [Arabidopsis thaliana]
186_miR396	lch-miR396v_21	TTCCACAGCTTTCTTGAACTT	lychee_56040	3.5	277-296	287	4	0.363549	30.8679	pentatricopeptide repeat-containing protein [Arabidopsis thaliana]
190_miR396	lch-miR396v_24	CACAGCTTTCTTGAACTCTCT	lychee_56040	4	274-293	284	4	0.546489	30.8679	pentatricopeptide repeat-containing protein [Arabidopsis thaliana]
201_miR396	lch-miR396v_35	TTCCACAGCTTTCTTGAAC	lychee_56040	4	278-296	287	4	0.906725	30.8679	pentatricopeptide repeat-containing protein [Arabidopsis thaliana]
202_miR396	lch-miR396v_36	TTCCACAGCTTTCTTGAACTC	lychee_56040	3	277-296	287	4	0.155865	30.8679	pentatricopeptide repeat-containing protein [Arabidopsis thaliana]
203_miR396	lch-miR396v_37	TTCCACAGCTTTCTTGAACTG	lychee_56040	4	277-296	287	4	0.602486	30.8679	pentatricopeptide repeat-containing protein [Arabidopsis thaliana]
204_miR396	lch-miR396v_38	TTCCACAGCTTTCTTGAACTGTC	lychee_56040	4	275-296	287	4	0.231703	30.8679	pentatricopeptide repeat-containing protein [Arabidopsis thaliana]
206_miR396	lch-miR396v_40	TTCCACAGCTTTCTTGACCT	lychee_56040	3	276-296	287	4	0.287437	30.8679	pentatricopeptide repeat-containing protein [Arabidopsis thaliana]
173_miR396	lch-miR396v_8	CACAGCTTTCTTGAACTCT	lychee_56040	4	276-293	284	4	0.980816	30.8679	pentatricopeptide repeat-containing protein [Arabidopsis thaliana]
156_miR393	lch-miR393v_11	TTCCAAAGGGATCGCATC	lychee_15362	3	236-252	243	3	0.135629	92.6037	peptidyl-prolyl cis-trans isomerase [Carica papaya]
231_miR447	lch-miR447b	CTCTCCCTCAAGGGCTTCT	lychee_54239	4	591-609	600	2	0.783428	123.472	plastid lipid-associated protein, partial [Eriobotrya japonica]
236_miR473	lch-miR473b	CTCTCCCTCAAGGGCTTCT	lychee_54239	4	591-609	600	2	0.783428	123.472	plastid lipid-associated protein, partial [Eriobotrya japonica]
244_miR477	lch-miR477v_7	CTCTCCCTCAAGGGCTTCT	lychee_54239	4	591-609	600	2	0.783428	123.472	plastid lipid-associated protein, partial [Eriobotrya japonica]
211_miR399	lch-miR399v_1	CCAAAGGAGAATTGCTCT	lychee_24098	3	1152-1168	1159	2	0.771266	61.7358	porphobilinogen synthase, putative [Ricinus communis]
1_miR1223	lch-miR1223	TGTAGAGTCATGCATCTCT	lychee_13891	4	313-332	322	4	0.819723	30.8679	predicted protein [Populus trichocarpa]
135_miR319	lch-miR319v_13	GGACTGAAGGGAGCTCTCT	lychee_3476	4	65-82	73	4	0.651568	30.8679	predicted protein [Populus trichocarpa]
148_miR393	lch-miR393v_3	AAAGGGATCGCATTGATCT	lychee_40156	4	122-139	131	2	0.931245	61.7358	predicted protein [Populus trichocarpa]
166_miR396	lch-miR396v_1	AGCTTTCTTGAACTGTCT	lychee_42796	4	2159-2177	2168	2	0.999997	61.7358	predicted protein [Populus trichocarpa]
182_miR396	lch-miR396v_17	CCACAGCTTTCTTGATCT	lychee_46832	4	973-990	981	2	0.999987	2191.62	predicted protein [Populus trichocarpa]
197_miR396	lch-miR396v_31	GCTTTCTTGAACTTTCTT	lychee_42796	4	2158-2176	2167	4	0.99997	61.7358	predicted protein [Populus trichocarpa]
199_miR396	lch-miR396v_33	TCAGCTTTCTTGAACTTTCT	lychee_52913	4	245-263	255	2	0.973573	61.7358	predicted protein [Populus trichocarpa]
172_miR396	lch-miR396v_7	AGCTTTCTTGAACTTTCT	lychee_42796	3.5	2159-2177	2168	2	0.994727	61.7358	predicted protein [Populus trichocarpa]
174_miR396	lch-miR396v_9	ACAGCTTTCTTGAACTCT	lychee_54494	4	1385-1401	1393	4	0.99958	30.8679	predicted protein [Populus trichocarpa]
228_miR4224	lch-miR4224	CTGAGCTTCCTCAACTCT	lychee_44837	3.5	342-360	350	4	0.858861	30.8679	predicted protein [Populus trichocarpa]
253_miR5257	lch-miR5257	CAAGTAGAAGCTTTTTTCT	lychee_34472	4	4242-4260	4251	2	0.997336	61.7358	predicted protein [Populus trichocarpa]
259_miR530	lch-miR530v_5	TGCATTTGCACCTGCTCT	lychee_24866	4	536-553	544	4	0.97503	30.8679	predicted protein [Populus trichocarpa]
261_miR6169	lch-miR6169	TTGTATTTCTCTTTTCTCT	lychee_3198	3.5	833-851	842	2	0.999995	339.547	predicted protein [Populus trichocarpa]
265_miR6192	lch-miR6192	AGAGGGGGGGAGGGATCT	lychee_3346	4	230-246	237	4	0.999454	30.8679	predicted protein [Populus trichocarpa]
269_miR827	lch-miR827v_1	GATGACCATCAACAATCT	lychee_44925	2.5	1593-1610	1601	2	0.664703	370.415	predicted protein [Populus trichocarpa]
166_miR396	lch-miR396v_1	AGCTTTCTTGAACTGTCT	lychee_23399	2.5	392-408	399	2	0.420952	277.811	PREDICTED: 40S ribosomal protein S5 (LOC103423233) [Malus x domestica]
175_miR396	lch-miR396v_10	CAGCTTTCTTGAACTTCT	lychee_23399	2.5	392-409	400	3	0.149515	277.811	PREDICTED: 40S ribosomal protein S5 (LOC103423233) [Malus x domestica]
176_miR396	lch-miR396v_11	CAGCTTTCTTGAACTTTCT	lychee_23399	4	391-409	400	3	0.687133	277.811	PREDICTED: 40S ribosomal protein S5 (LOC103423233) [Malus x domestica]
192_miR396	lch-miR396v_26	CAGCTTTCTTGAAATTTCT	lychee_23399	4	392-409	400	3	0.764345	277.811	PREDICTED: 40S ribosomal protein S5 (LOC103423233) [Malus x domestica]
193_miR396	lch-miR396v_27	CAGCTTTCTTGAACTGTCT	lychee_23399	3.5	392-409	400	3	0.322046	277.811	PREDICTED: 40S ribosomal protein S5 (LOC103423233) [Malus x domestica]
197_miR396	lch-miR396v_31	GCTTTCTTGAACTTTCTT	lychee_23399	4	390-407	398	2	1	277.811	PREDICTED: 40S ribosomal protein S5 (LOC103423233) [Malus x domestica]
172_miR396	lch-miR396v_7	AGCTTTCTTGAACTTTCT	lychee_23399	3	391-408	399	2	0.959085	277.811	PREDICTED: 40S ribosomal protein S5 (LOC103423233) [Malus x domestica]
177_miR396	lch-miR396v_12	TTCCACAGCTTTCTTGAA	lychee_39038	3	1119-1136	1127	3	0.354197	61.7358	PREDICTED: adenine/guanine permease AZG1-like (LOC103432898) [Malus x domestica]
183_miR396	lch-miR396v_18	TCCACAGCTTTCTTGATCT	lychee_39038	4	1117-1135	1126	3	0.668887	61.7358	PREDICTED: adenine/guanine permease AZG1-like (LOC103432898) [Malus x domestica]
184_miR396	lch-miR396v_19	TTCCACAGCTTTCTTGAACT	lychee_39038	4	1117-1136	1127	3	0.416364	61.7358	PREDICTED: adenine/guanine permease AZG1-like (LOC103432898) [Malus x domestica]
201_miR396	lch-miR396v_35	TTCCACAGCTTTCTTGAAC	lychee_39038	4	1118-1136	1127	3	0.399587	61.7358	PREDICTED: adenine/guanine permease AZG1-like (LOC103432898) [Malus x domestica]
177_miR396	lch-miR396v_12	TTCCACAGCTTTCTTGAA	lychee_3340	4	1792-1809	1800	4	0.999717	30.8679	PREDICTED: asparagine synthetase [glutamine-hydrolyzing] 2 (LOC103332963) [Prunus mume]
230_miR447	lch-miR447a	ACTCTCCCTCAAGGGCTTCT	lychee_4093	3.5	861-880	871	3	0.0925973	92.6037	PREDICTED: BAHD acyltransferase DCR (LOC103433645) [Malus x domestica]
231_miR447	lch-miR447b	CTCTCCCTCAAGGGCTTCT	lychee_4093	2.5	861-879	870	4	0.171609	92.6037	PREDICTED: BAHD acyltransferase DCR (LOC103433645) [Malus x domestica]
229_miR447	lch-miR447c	ACTCTCCCTCAAGGGCTT	lychee_4093	3.5	863-880	871	3	0.17662	92.6037	PREDICTED: BAHD acyltransferase DCR (LOC103433645) [Malus x domestica]
235_miR473	lch-miR473a	ACTCTCCCTCAAGGGCTTCT	lychee_4093	3.5	861-880	871	3	0.0925973	92.6037	PREDICTED: BAHD acyltransferase DCR (LOC103433645) [Malus x domestica]
236_miR473	lch-miR473b	CTCTCCCTCAAGGGCTTCT	lychee_4093	2.5	861-879	870	4	0.171609	92.6037	PREDICTED: BAHD acyltransferase DCR (LOC103433645) [Malus x domestica]
234_miR473	lch-miR473c	ACTCTCCCTCAAGGGCTT	lychee_4093	3.5	863-880	871	3	0.17662	92.6037	PREDICTED: BAHD acyltransferase DCR (LOC103433645) [Malus x domestica]
237_miR477	lch-miR477v_1	ACTCTCCCTCAAGGGCTT	lychee_4093	3.5	863-880	871	3	0.17662	92.6037	PREDICTED: BAHD acyltransferase DCR (LOC103433645) [Malus x domestica]
247_miR477	lch-miR477v_10	GCTCTCCCTCAAGGGCTTCT	lychee_4093	3.5	861-880	871	3	0.0318707	92.6037	PREDICTED: BAHD acyltransferase DCR (LOC103433645) [Malus x domestica]
250_miR477	lch-miR477v_13	TCTCCCTCAAGGGCTTCCTCT	lychee_4093	4	859-878	869	3	0.0279431	92.6037	PREDICTED: BAHD acyltransferase DCR (LOC103433645) [Malus x domestica]
238_miR477	lch-miR477v_2	ACTCTCCCTCAAGGGCTTCT	lychee_4093	3.5	861-880	871	3	0.0925973	92.6037	PREDICTED: BAHD acyltransferase DCR (LOC103433645) [Malus x domestica]
242_miR477	lch-miR477v_5	CTCCCTCAAGGGCTTCCTCT	lychee_4093	4	859-877	868	4	0.123474	92.6037	PREDICTED: BAHD acyltransferase DCR (LOC103433645) [Malus x domestica]
243_miR477	lch-miR477v_6	CTCCCTCAAGGGCTTCTCT	lychee_4093	3.5	859-877	868	4	0.260094	92.6037	PREDICTED: BAHD acyltransferase DCR (LOC103433645) [Malus x domestica]
244_miR477	lch-miR477v_7	CTCTCCCTCAAGGGCTTCT	lychee_4093	2.5	861-879	870	4	0.171609	92.6037	PREDICTED: BAHD acyltransferase DCR (LOC103433645) [Malus x domestica]
245_miR477	lch-miR477v_8	CTCTCCCTCAAGGGCTTCTCT	lychee_4093	3.5	859-879	870	4	0.139822	92.6037	PREDICTED: BAHD acyltransferase DCR (LOC103433645) [Malus x domestica]
246_miR477	lch-miR477v_9	CTCTCCCTCAAGGGCTTTTCT	lychee_4093	4	859-879	870	4	0.231703	92.6037	PREDICTED: BAHD acyltransferase DCR (LOC103433645) [Malus x domestica]
207_miR397	lch-miR397	TCATTGAGTGCAGCGTTGATCT	lychee_17098	4	835-856	847	4	0.546489	30.8679	PREDICTED: callose synthase 7 (LOC103489654) [Cucumis melo]
173_miR396	lch-miR396v_8	CACAGCTTTCTTGAACTCT	lychee_27948	4	1939-1957	1948	2	0.996775	92.6037	PREDICTED: CBS domain-containing protein CBSCBSPB3 (LOC103343073) [Prunus mume]
175_miR396	lch-miR396v_10	CAGCTTTCTTGAACTTCT	lychee_32024	2	2480-2497	2488	4	0.563248	30.8679	PREDICTED: CCR4-NOT transcription complex subunit 10-like [Vitis vinifera]
176_miR396	lch-miR396v_11	CAGCTTTCTTGAACTTTCT	lychee_32024	3	2479-2497	2488	4	0.571394	30.8679	PREDICTED: CCR4-NOT transcription complex subunit 10-like [Vitis vinifera]
180_miR396	lch-miR396v_15	CACAGCTTTCTTGAACTTTTT	lychee_32024	4	2479-2500	2490	4	0.546489	30.8679	PREDICTED: CCR4-NOT transcription complex subunit 10-like [Vitis vinifera]
192_miR396	lch-miR396v_26	CAGCTTTCTTGAAATTTCT	lychee_32024	3.5	2480-2497	2488	4	0.809247	30.8679	PREDICTED: CCR4-NOT transcription complex subunit 10-like [Vitis vinifera]
193_miR396	lch-miR396v_27	CAGCTTTCTTGAACTGTCT	lychee_32024	4	2478-2497	2488	4	0.992374	30.8679	PREDICTED: CCR4-NOT transcription complex subunit 10-like [Vitis vinifera]
197_miR396	lch-miR396v_31	GCTTTCTTGAACTTTCTT	lychee_32024	3.5	2478-2495	2486	2	0.999933	30.8679	PREDICTED: CCR4-NOT transcription complex subunit 10-like [Vitis vinifera]
194_miR396	lch-miR396v_28	CCACAGCTTTCTTGAACTT	lychee_33937	4	1196-1214	1205	4	0.97503	30.8679	PREDICTED: cell division protein ftsY homolog [Glycine max]
170_miR396	lch-miR396v_5	CCACAGCTTTCTTGAACTCT	lychee_33937	3.5	1195-1214	1205	4	0.363549	30.8679	PREDICTED: cell division protein ftsY homolog [Glycine max]
111_miR169	lch-miR169	CATCCAAGGATGACTTGC	lychee_15580	4	1218-1234	1225	4	0.971513	30.8679	PREDICTED: chaperone protein dnaJ 15 [Vitis vinifera]
218_miR399	lch-miR399v_7	TGCCAAAGGAGATTTGTCT	lychee_9897	3.5	3444-3463	3454	2	0.909646	709.962	PREDICTED: clustered mitochondria protein (LOC103330524) [Prunus mume]
166_miR396	lch-miR396v_1	AGCTTTCTTGAACTGTCT	lychee_36529	4	1846-1862	1854	3	0.845954	61.7358	PREDICTED: cytochrome P450 94A1 [Vitis vinifera]
111_miR169	lch-miR169	CATCCAAGGATGACTTGC	lychee_48343	4	913-929	921	4	0.971513	30.8679	PREDICTED: DEAD-box ATP-dependent RNA helicase 56 (LOC103319692) [Prunus mume]
265_miR6192	lch-miR6192	AGAGGGGGGGAGGGATCT	lychee_13240	3.5	145-162	153	3	0.252863	92.6037	PREDICTED: DNA-binding protein S1FA2 isoform 2 [Vitis vinifera]
172_miR396	lch-miR396v_7	AGCTTTCTTGAACTTTCT	lychee_934	4	1240-1257	1248	2	0.999999	61.7358	PREDICTED: DnaJ (Hsp40) homolog, subfamily C, member 5 (DNAJC5) [Chrysemys picta bellii]
197_miR396	lch-miR396v_31	GCTTTCTTGAACTTTCTT	lychee_42182	4	2165-2181	2172	2	1	463.018	PREDICTED: dnaJ protein homolog 2-like (LOC103438978) [Malus x domestica]
188_miR396	lch-miR396c	AGGTTTCTTGAACTTTCT	lychee_51800	4	427-444	435	2	0.999997	308.679	PREDICTED: DUF21 domain-containing protein At2g14520 (LOC103334953) [Prunus mume]
177_miR396	lch-miR396v_12	TTCCACAGCTTTCTTGAA	lychee_28209	4	509-525	517	2	0.999993	92.6037	PREDICTED: E3 ubiquitin-protein ligase MARCH6 [Vitis vinifera]
58_miR159	lch-miR159v_45	TTTGGATTCAAGGGAGCTCT	lychee_53467	3.5	327-346	337	4	0.452539	15.4339	PREDICTED: E3 ubiquitin-protein ligase UBR3-like [Glycine max]
228_miR4224	lch-miR4224	CTGAGCTTCCTCAACTCT	lychee_16027	4	2006-2024	2015	3	0.789601	92.6037	PREDICTED: eukaryotic translation initiation factor 3 subunit A (LOC103343795) [Prunus mume]
265_miR6192	lch-miR6192	AGAGGGGGGGAGGGATCT	lychee_19344	4	350-367	358	2	0.999982	61.7358	PREDICTED: F-actin-capping protein subunit alpha-like [Vitis vinifera]
1_miR1223	lch-miR1223	TGTAGAGTCATGCATCTCT	lychee_27951	3	2014-2032	2023	3	0.103552	123.472	PREDICTED: F-box/kelch-repeat protein At5g60570-like [Glycine max]
172_miR396	lch-miR396v_7	AGCTTTCTTGAACTTTCT	lychee_10194	4	2192-2209	2200	2	0.999999	61.7358	PREDICTED: glycogen synthase kinase-3 homolog MsK-1-like [Glycine max]
243_miR477	lch-miR477v_6	CTCCCTCAAGGGCTTCTCT	lychee_40890	4	763-781	772	4	0.602486	30.8679	PREDICTED: Golgi to ER traffic protein 4 homolog [Malus x domestica]
161_miR396	lch-miR396a	TTCCACAGCTTTCTTGAACTCT	lychee_55826	4	356-378	368	2	0.682531	2685.51	PREDICTED: growth-regulating factor 4-like (LOC103336782) [Prunus mume]
165_miR396	lch-miR396b	TTCCACAGCTTTCTTGATCT	lychee_55826	4	358-378	368	2	0.961261	2685.51	PREDICTED: growth-regulating factor 4-like (LOC103336782) [Prunus mume]
177_miR396	lch-miR396v_12	TTCCACAGCTTTCTTGAA	lychee_55826	2	360-378	368	2	0.594043	2685.51	PREDICTED: growth-regulating factor 4-like (LOC103336782) [Prunus mume]
178_miR396	lch-miR396v_13	TTCCACAGCTTTCTTGAACTTT	lychee_55826	4	356-378	368	2	0.534627	2685.51	PREDICTED: growth-regulating factor 4-like (LOC103336782) [Prunus mume]
183_miR396	lch-miR396v_18	TCCACAGCTTTCTTGATCT	lychee_55826	4	358-377	367	4	0.994141	2685.51	PREDICTED: growth-regulating factor 4-like (LOC103336782) [Prunus mume]
184_miR396	lch-miR396v_19	TTCCACAGCTTTCTTGAACT	lychee_55826	3	358-378	368	2	0.521739	2685.51	PREDICTED: growth-regulating factor 4-like (LOC103336782) [Prunus mume]
167_miR396	lch-miR396v_2	TCCACAGCTTTCTTGAACTCT	lychee_55826	4	356-377	367	4	0.651568	2685.51	PREDICTED: growth-regulating factor 4-like (LOC103336782) [Prunus mume]
185_miR396	lch-miR396v_20	TTCCACAGCTTTCTTGAACTAT	lychee_55826	4	356-378	368	2	0.615629	2685.51	PREDICTED: growth-regulating factor 4-like (LOC103336782) [Prunus mume]
186_miR396	lch-miR396v_21	TTCCACAGCTTTCTTGAACTT	lychee_55826	4	357-378	368	2	0.615629	2685.51	PREDICTED: growth-regulating factor 4-like (LOC103336782) [Prunus mume]
200_miR396	lch-miR396v_34	TCCACAGCTTTCTTGAACTTT	lychee_55826	4	356-377	367	4	0.694591	2685.51	PREDICTED: growth-regulating factor 4-like (LOC103336782) [Prunus mume]
201_miR396	lch-miR396v_35	TTCCACAGCTTTCTTGAAC	lychee_55826	2	359-378	368	2	0.259554	2685.51	PREDICTED: growth-regulating factor 4-like (LOC103336782) [Prunus mume]
202_miR396	lch-miR396v_36	TTCCACAGCTTTCTTGAACTC	lychee_55826	4	357-378	368	2	0.821124	2685.51	PREDICTED: growth-regulating factor 4-like (LOC103336782) [Prunus mume]
203_miR396	lch-miR396v_37	TTCCACAGCTTTCTTGAACTG	lychee_55826	3	357-378	368	2	0.217973	2685.51	PREDICTED: growth-regulating factor 4-like (LOC103336782) [Prunus mume]
204_miR396	lch-miR396v_38	TTCCACAGCTTTCTTGAACTGTC	lychee_55826	4	355-378	368	2	0.317818	2685.51	PREDICTED: growth-regulating factor 4-like (LOC103336782) [Prunus mume]
169_miR396	lch-miR396v_4	TTCCACAGCTTTCTTGAACTGTT	lychee_55826	4	355-378	368	2	0.317818	2685.51	PREDICTED: growth-regulating factor 4-like (LOC103336782) [Prunus mume]
206_miR396	lch-miR396v_40	TTCCACAGCTTTCTTGACCT	lychee_55826	4	358-378	368	2	0.953097	2685.51	PREDICTED: growth-regulating factor 4-like (LOC103336782) [Prunus mume]
33_miR159	lch-miR159v_20	TTGGATCGAAGGGAGCTCT	lychee_41181	4	2754-2772	2763	2	0.852259	92.6037	PREDICTED: G-type lectin S-receptor-like serine/threonine-protein kinase At4g27290-like [Vitis vinifera]
182_miR396	lch-miR396v_17	CCACAGCTTTCTTGATCT	lychee_31264	4	530-547	538	2	0.999987	1203.85	PREDICTED: heat shock protein 83-like isoform 2 [Vitis vinifera]
183_miR396	lch-miR396v_18	TCCACAGCTTTCTTGATCT	lychee_31264	4	530-548	539	2	0.999423	1203.85	PREDICTED: heat shock protein 83-like isoform 2 [Vitis vinifera]
83_miR165	lch-miR165	TCGGACCAGGCTTCATCT	lychee_50219	1	9397-9414	9405	0	0.00808459	2562.04	PREDICTED: homeobox-leucine zipper protein HOX32-like isoform 3 [Vitis vinifera]
84_miR166	lch-miR166a	TCGGACCAGGCTTCATTCCTCT	lychee_50219	3.5	1851-1872	1863	2	0.196315	2562.04	PREDICTED: homeobox-leucine zipper protein HOX32-like isoform 3 [Vitis vinifera]
97_miR166	lch-miR166v_11	TCGGACCAGGCTTCATTCCT	lychee_50219	1.5	1853-1872	1863	2	0.279508	2562.04	PREDICTED: homeobox-leucine zipper protein HOX32-like isoform 3 [Vitis vinifera]
98_miR166	lch-miR166v_12	TCGGACCAGGCTTCATTCCTT	lychee_50219	2.5	1852-1872	1863	2	0.239048	2562.04	PREDICTED: homeobox-leucine zipper protein HOX32-like isoform 3 [Vitis vinifera]
99_miR166	lch-miR166v_13	TCGGACCAGGCTTCATTCT	lychee_50219	1	1854-1872	1863	2	0.298925	2562.04	PREDICTED: homeobox-leucine zipper protein HOX32-like isoform 3 [Vitis vinifera]
100_miR166	lch-miR166v_14	TCGGACCAGGCTTCATTTCT	lychee_50219	2	1853-1872	1863	2	0.259554	2562.04	PREDICTED: homeobox-leucine zipper protein HOX32-like isoform 3 [Vitis vinifera]
259_miR530	lch-miR530v_5	TGCATTTGCACCTGCTCT	lychee_53616	4	533-549	541	2	0.995273	1666.87	PREDICTED: katanin p60 ATPase-containing subunit A1-like (LOC103440674) [Malus x domestica]
32_miR159	lch-miR159v_19	TGGATTGTAAGGAGCTCT	lychee_7007	4	2218-2234	2225	2	0.994277	493.886	PREDICTED: leucine-rich repeat extensin-like protein 3 (LOC103340947) [Prunus mume]
166_miR396	lch-miR396v_1	AGCTTTCTTGAACTGTCT	lychee_57334	4	773-790	781	4	0.999833	30.8679	PREDICTED: LOW QUALITY PROTEIN: mannosyl-oligosaccharide 1,2-alpha-mannosidase MNS1-like [Vitis vinifera]
249_miR477	lch-miR477v_12	TCCTCAAAGGCTTCCTCT	lychee_52991	3.5	4261-4278	4269	2	0.887576	61.7358	PREDICTED: LOW QUALITY PROTEIN: midasin-like [Vitis vinifera]
228_miR4224	lch-miR4224	CTGAGCTTCCTCAACTCT	lychee_44035	3	3796-3813	3804	2	0.707512	185.207	PREDICTED: mitogen-activated protein kinase homolog MMK1-like isoform 1 [Glycine max]
104_miR167	lch-miR167v_3	GAAGCTGCCAGCATGATCT	lychee_43181	4	326-343	334	4	0.819723	30.8679	PREDICTED: myosin-6-like (LOC103334375) [Prunus mume]
105_miR167	lch-miR167v_4	GAAGCTGCCAGCATGATCTCT	lychee_43181	4	324-343	334	4	0.409719	30.8679	PREDICTED: myosin-6-like (LOC103334375) [Prunus mume]
268_miR6479	lch-miR6479	ATCAATGAGAATACTTCT	lychee_1408	4	208-224	215	2	0.999987	61.7358	PREDICTED: pentatricopeptide repeat-containing protein At4g01570 [Vitis vinifera]
166_miR396	lch-miR396v_1	AGCTTTCTTGAACTGTCT	lychee_13394	3	3200-3217	3208	2	0.914451	1944.68	PREDICTED: plasma membrane ATPase 4-like isoform 2 [Glycine max]
193_miR396	lch-miR396v_27	CAGCTTTCTTGAACTGTCT	lychee_13394	4	3200-3218	3209	2	0.999154	1944.68	PREDICTED: plasma membrane ATPase 4-like isoform 2 [Glycine max]
172_miR396	lch-miR396v_7	AGCTTTCTTGAACTTTCT	lychee_13394	4	3200-3217	3208	2	0.999999	1944.68	PREDICTED: plasma membrane ATPase 4-like isoform 2 [Glycine max]
259_miR530	lch-miR530v_5	TGCATTTGCACCTGCTCT	lychee_33230	2.5	1630-1647	1638	2	0.239048	61.7358	PREDICTED: polynucleotide 3'-phosphatase ZDP-like (LOC103423049) [Malus x domestica]
264_miR6173	lch-miR6173a	GCCGTAAACGATGGATTCT	lychee_51343	3.5	1168-1186	1177	2	0.480892	92.6037	PREDICTED: polynucleotide 5'-hydroxyl-kinase NOL9 [Vitis vinifera]
81_miR162	lch-miR162a	TCGATAAACCTCTGCATCT	lychee_18002	4	1676-1694	1685	2	0.783428	30.8679	PREDICTED: potassium transporter 5-like isoform 1 [Vitis vinifera]
80_miR162	lch-miR162b	CGATAAACCTCTGCATCT	lychee_18002	4	1676-1693	1684	4	0.918242	30.8679	PREDICTED: potassium transporter 5-like isoform 1 [Vitis vinifera]
249_miR477	lch-miR477v_12	TCCTCAAAGGCTTCCTCT	lychee_8051	4	991-1008	999	2	0.99876	61.7358	PREDICTED: PP2A regulatory subunit TAP46 [Vitis vinifera]
268_miR6479	lch-miR6479	ATCAATGAGAATACTTCT	lychee_53825	4	159-176	167	4	0.99958	30.8679	PREDICTED: PRA1 family protein A1-like (LOC103433462) [Malus x domestica]
182_miR396	lch-miR396v_17	CCACAGCTTTCTTGATCT	lychee_21242	2	1614-1630	1621	2	0.77743	216.075	PREDICTED: probable ADP-ribosylation factor GTPase-activating protein AGD6 [Vitis vinifera]
183_miR396	lch-miR396v_18	TCCACAGCTTTCTTGATCT	lychee_21242	2.5	1614-1631	1622	4	0.313769	216.075	PREDICTED: probable ADP-ribosylation factor GTPase-activating protein AGD6 [Vitis vinifera]
253_miR5257	lch-miR5257	CAAGTAGAAGCTTTTTTCT	lychee_9490	3.5	3017-3036	3026	2	0.825945	123.472	PREDICTED: probable ethanolamine kinase (LOC103400438) [Malus x domestica]
228_miR4224	lch-miR4224	CTGAGCTTCCTCAACTCT	lychee_53275	4	107-124	115	2	0.999973	277.811	PREDICTED: probable F-actin-capping protein subunit beta (LOC103336177) [Prunus mume]
261_miR6169	lch-miR6169	TTGTATTTCTCTTTTCTCT	lychee_21435	3	1078-1096	1087	2	0.999888	61.7358	PREDICTED: probable galacturonosyltransferase-like 3 [Vitis vinifera]
3_miR1448	lch-miR1448	CTTTCCAACACCTCCCATAC	lychee_58615	4	1085-1104	1095	4	0.651568	30.8679	PREDICTED: probable LRR receptor-like serine/threonine-protein kinase At5g10290 (LOC103333100) [Prunus mume]
175_miR396	lch-miR396v_10	CAGCTTTCTTGAACTTCT	lychee_3004	4	1201-1217	1209	2	1	154.339	PREDICTED: probable transcriptional regulatory protein [Prunus mume]
213_miR399	lch-miR399v_2	CGCCAAAGGAGAGTTGCTCT	lychee_35170	3.5	394-413	404	2	0.35409	92.6037	PREDICTED: probable ubiquitin-conjugating enzyme E2 24-like [Vitis vinifera]
216_miR399	lch-miR399v_5	TGCCAAAGGAGAATTGCTCT	lychee_35170	2.5	394-413	404	2	0.420952	92.6037	PREDICTED: probable ubiquitin-conjugating enzyme E2 24-like [Vitis vinifera]
217_miR399	lch-miR399v_6	TGCCAAAGGAGAGTTGCTCT	lychee_35170	2.5	394-413	404	2	0.420952	92.6037	PREDICTED: probable ubiquitin-conjugating enzyme E2 24-like [Vitis vinifera]
218_miR399	lch-miR399v_7	TGCCAAAGGAGATTTGTCT	lychee_35170	1	395-413	404	2	0.298925	92.6037	PREDICTED: probable ubiquitin-conjugating enzyme E2 24-like [Vitis vinifera]
197_miR396	lch-miR396v_31	GCTTTCTTGAACTTTCTT	lychee_46172	4	1142-1159	1150	2	1	61.7358	PREDICTED: protein ARABIDILLO 1-like [Vitis vinifera]
144_miR393	lch-miR393a	TTCCAAAGGGATCGCATTGATCT	lychee_55456	2	1602-1623	1614	2	0.259554	2500.3	PREDICTED: protein AUXIN SIGNALING F-BOX 3 [Vitis vinifera]
145_miR393	lch-miR393b	TCCAAAGGGATCGCATTGATCT	lychee_55456	1	1602-1622	1613	0	0.0040505	2500.3	PREDICTED: protein AUXIN SIGNALING F-BOX 3 [Vitis vinifera]
146_miR393	lch-miR393v_1	CCAAAGGGATCGCATTGATCT	lychee_55456	1	1602-1621	1612	2	0.298925	2500.3	PREDICTED: protein AUXIN SIGNALING F-BOX 3 [Vitis vinifera]
156_miR393	lch-miR393v_11	TTCCAAAGGGATCGCATC	lychee_55456	2	1606-1623	1614	2	0.594043	2500.3	PREDICTED: protein AUXIN SIGNALING F-BOX 3 [Vitis vinifera]
147_miR393	lch-miR393v_2	TCCAAAGGGATCGCATTGTTCT	lychee_55456	2	1601-1622	1613	0	0.00342842	2500.3	PREDICTED: protein AUXIN SIGNALING F-BOX 3 [Vitis vinifera]
149_miR393	lch-miR393v_4	ATCCAAAGGGATCGCATTGATCT	lychee_55456	1	1602-1623	1614	2	0.298925	2500.3	PREDICTED: protein AUXIN SIGNALING F-BOX 3 [Vitis vinifera]
151_miR393	lch-miR393v_6	CCAAAGGGATCGCATTGTTCT	lychee_55456	2	1601-1621	1612	2	0.259554	2500.3	PREDICTED: protein AUXIN SIGNALING F-BOX 3 [Vitis vinifera]
152_miR393	lch-miR393v_7	CTCCAAAGGGATCGCATTGATCT	lychee_55456	2	1602-1623	1614	2	0.259554	2500.3	PREDICTED: protein AUXIN SIGNALING F-BOX 3 [Vitis vinifera]
153_miR393	lch-miR393v_8	TCCAAAGGGATCGCATTGATCTC	lychee_55456	1	1601-1622	1613	0	0.0040505	2500.3	PREDICTED: protein AUXIN SIGNALING F-BOX 3 [Vitis vinifera]
154_miR393	lch-miR393v_9	TCCAAAGGGATCGCATTTATCT	lychee_55456	3	1600-1622	1613	0	0.00280594	2500.3	PREDICTED: protein AUXIN SIGNALING F-BOX 3 [Vitis vinifera]
111_miR169	lch-miR169	CATCCAAGGATGACTTGC	lychee_36493	2	2583-2600	2591	4	0.46275	30.8679	PREDICTED: protein KRI1 homolog [Vitis vinifera]
274_miR858	lch-miR858a	TTCGTTGTCTGTTCGATCT	lychee_18326	3	176-194	185	0	0.00560401	2932.45	PREDICTED: protein ODORANT1 (LOC103504661) [Cucumis melo]
276_miR858	lch-miR858b	TTCGTTGTCTGTTCGACCT	lychee_18326	2.5	176-194	185	0	0.00311723	2932.45	PREDICTED: protein ODORANT1 (LOC103504661) [Cucumis melo]
277_miR858	lch-miR858d	TTCGTTGTCTGTTCGACCTT	lychee_18326	3.5	175-194	185	0	0.00249456	2932.45	PREDICTED: protein ODORANT1 (LOC103504661) [Cucumis melo]
197_miR396	lch-miR396v_31	GCTTTCTTGAACTTTCTT	lychee_25800	4	1184-1201	1192	2	1	493.886	PREDICTED: protein SGT1 homolog [Vitis vinifera]
259_miR530	lch-miR530v_5	TGCATTTGCACCTGCTCT	lychee_13614	4	419-435	426	2	0.995273	92.6037	PREDICTED: protein TOC75-3, chloroplastic-like [Vitis vinifera]
249_miR477	lch-miR477v_12	TCCTCAAAGGCTTCCTCT	lychee_31114	4	460-477	468	4	0.990074	30.8679	PREDICTED: protein transport protein SEC13-like [Malus x domestica]
232_miR472	lch-miR472a	TCCCTACTCCACCCATCT	lychee_26614	3	1909-1925	1916	2	0.707512	61.7358	PREDICTED: putative UDP-glucose flavonoid 3-O-glucosyltransferase 3 (LOC103328986) [Prunus mume]
177_miR396	lch-miR396v_12	TTCCACAGCTTTCTTGAA	lychee_17645	4	2527-2544	2535	2	0.999993	61.7358	PREDICTED: replication factor C subunit 1 (LOC103335955) [Prunus mume]
269_miR827	lch-miR827v_1	GATGACCATCAACAATCT	lychee_38845	4	185-201	192	2	0.999915	61.7358	PREDICTED: rhodanese-like domain-containing protein 4A, chloroplastic (LOC103497630) [Cucumis melo]
182_miR396	lch-miR396v_17	CCACAGCTTTCTTGATCT	lychee_2553	4	1193-1210	1201	2	0.999987	61.7358	PREDICTED: ribonuclease E/G-like protein, chloroplastic (LOC103329125) [Prunus mume]
194_miR396	lch-miR396v_28	CCACAGCTTTCTTGAACTT	lychee_2553	3	1193-1210	1201	2	0.625987	61.7358	PREDICTED: ribonuclease E/G-like protein, chloroplastic (LOC103329125) [Prunus mume]
182_miR396	lch-miR396v_17	CCACAGCTTTCTTGATCT	lychee_1684	4	777-793	785	2	0.999987	216.075	PREDICTED: sister chromatid cohesion 1 protein 1-like [Vitis vinifera]
141_miR3630	lch-miR3630b	GGGAATCTCTCTGATTCT	lychee_22544	3.5	701-717	709	4	0.858861	30.8679	PREDICTED: SNF1-related protein kinase regulatory subunit beta-1 [Vitis vinifera]
272_miR827	lch-miR827a	TTAGATGACCATCAACAATCT	lychee_30521	3	1513-1534	1525	4	0.155865	30.8679	PREDICTED: SPX domain-containing membrane protein At4g22990-like [Glycine max]
271_miR827	lch-miR827v_3	TTAGATGACCATCAACAAACTT	lychee_30521	2.5	1513-1534	1525	4	0.171609	30.8679	PREDICTED: SPX domain-containing membrane protein At4g22990-like [Glycine max]
177_miR396	lch-miR396v_12	TTCCACAGCTTTCTTGAA	lychee_35615	3.5	1507-1523	1515	4	0.942829	30.8679	PREDICTED: sucrose nonfermenting 4-like protein-like [Glycine max]
80_miR162	lch-miR162b	CGATAAACCTCTGCATCT	lychee_16944	4	3192-3209	3200	2	0.973573	123.472	PREDICTED: THO complex subunit 1 (LOC103339041) [Prunus mume]
177_miR396	lch-miR396v_12	TTCCACAGCTTTCTTGAA	lychee_16947	4	809-827	817	2	0.999993	463.018	PREDICTED: TIP41-like protein (LOC103495288) [Cucumis melo]
7_miR159	lch-miR159a	TTTGGATTGAAGGGATCT	lychee_43435	4	1684-1701	1692	0	0.128626	5247.54	PREDICTED: transcription factor GAMYB [Vitis vinifera]
9_miR159	lch-miR159d	TTTGGATTGAAGGGAGCTCT	lychee_43435	3.5	1682-1701	1692	0	0.00994097	5247.54	PREDICTED: transcription factor GAMYB [Vitis vinifera]
10_miR159	lch-miR159f	TTGGATTGAAGGGAGCTTCT	lychee_43435	3.5	1681-1700	1691	2	0.730527	5247.54	PREDICTED: transcription factor GAMYB [Vitis vinifera]
11_miR159	lch-miR159g	TTGGATTGAAGGGAGCTCT	lychee_43435	2.5	1682-1700	1691	2	0.559372	5247.54	PREDICTED: transcription factor GAMYB [Vitis vinifera]
26_miR159	lch-miR159v_13	ATTGGATTGAAGGGAGCTCT	lychee_43435	2.5	1682-1701	1692	0	0.00622474	5247.54	PREDICTED: transcription factor GAMYB [Vitis vinifera]
27_miR159	lch-miR159v_14	CTTGGATTGAAGGGATCT	lychee_43435	4	1684-1701	1692	0	0.0936648	5247.54	PREDICTED: transcription factor GAMYB [Vitis vinifera]
28_miR159	lch-miR159v_15	GTGGATTGAAGGGAGCTCT	lychee_43435	3.5	1682-1700	1691	2	0.783428	5247.54	PREDICTED: transcription factor GAMYB [Vitis vinifera]
29_miR159	lch-miR159v_16	GTTGGATTGAAGGGAGCTCT	lychee_43435	3	1682-1701	1692	0	0.019477	5247.54	PREDICTED: transcription factor GAMYB [Vitis vinifera]
36_miR159	lch-miR159v_23	TTGGATTGAAGGGATCTCT	lychee_43435	3.5	1682-1700	1691	2	0.783428	5247.54	PREDICTED: transcription factor GAMYB [Vitis vinifera]
40_miR159	lch-miR159v_27	TTTGGATTGAAGGGAGCT	lychee_43435	3	1684-1701	1692	0	0.0385747	5247.54	PREDICTED: transcription factor GAMYB [Vitis vinifera]
41_miR159	lch-miR159v_28	TTTGGATTGAAGGGAGCTCA	lychee_43435	4	1682-1701	1692	0	0.0258847	5247.54	PREDICTED: transcription factor GAMYB [Vitis vinifera]
42_miR159	lch-miR159v_29	TTTGGATTGAAGGGAGCTCC	lychee_43435	3	1682-1701	1692	0	0.016718	5247.54	PREDICTED: transcription factor GAMYB [Vitis vinifera]
16_miR159	lch-miR159v_3	TTTGGATTGAAGGGAGTTCT	lychee_43435	4	1682-1701	1692	0	0.0343632	5247.54	PREDICTED: transcription factor GAMYB [Vitis vinifera]
45_miR159	lch-miR159v_32	ATTGGATTGAAGGGATCT	lychee_43435	3	1684-1701	1692	0	0.0358694	5247.54	PREDICTED: transcription factor GAMYB [Vitis vinifera]
53_miR159	lch-miR159v_40	TTGGACTGAAGGGAGCTCT	lychee_43435	2.5	1682-1700	1691	2	0.420952	5247.54	PREDICTED: transcription factor GAMYB [Vitis vinifera]
54_miR159	lch-miR159v_41	TTGGATTGAAGGGAGCTCTAG	lychee_43435	3	1680-1700	1691	2	0.521739	5247.54	PREDICTED: transcription factor GAMYB [Vitis vinifera]
56_miR159	lch-miR159v_43	TTTGGAATGAAGGGAGCTCT	lychee_43435	3.5	1682-1701	1692	0	0.00746503	5247.54	PREDICTED: transcription factor GAMYB [Vitis vinifera]
57_miR159	lch-miR159v_44	TTTGGACTGAAGGGAGCTCT	lychee_43435	3.5	1682-1701	1692	0	0.00746503	5247.54	PREDICTED: transcription factor GAMYB [Vitis vinifera]
65_miR159	lch-miR159v_52	TTTGGATTGAAGGGAGCTCCT	lychee_43435	4	1681-1701	1692	0	0.0151818	5247.54	PREDICTED: transcription factor GAMYB [Vitis vinifera]
66_miR159	lch-miR159v_53	TTTGGATTGAAGGGAGCTCTA	lychee_43435	3.5	1681-1701	1692	0	0.0124107	5247.54	PREDICTED: transcription factor GAMYB [Vitis vinifera]
70_miR159	lch-miR159v_57	TTTGGATTGAAGGGAGCTTC	lychee_43435	3.5	1682-1701	1692	0	0.0197831	5247.54	PREDICTED: transcription factor GAMYB [Vitis vinifera]
73_miR159	lch-miR159v_60	TTTGGATTGAAGGGGGCTCT	lychee_43435	4	1682-1701	1692	0	0.0108679	5247.54	PREDICTED: transcription factor GAMYB [Vitis vinifera]
20_miR159	lch-miR159v_7	TTTGGATTGAAGGGAGCTT	lychee_43435	3.5	1683-1701	1692	0	0.0271005	5247.54	PREDICTED: transcription factor GAMYB [Vitis vinifera]
120_miR319	lch-miR319a	TTGGACTGAAGGGAGCTCCTTCT	lychee_43435	4	1678-1700	1691	2	0.174057	5247.54	PREDICTED: transcription factor GAMYB [Vitis vinifera]
133_miR319	lch-miR319v_11	TTTGGATTGAAGGGAGCTCC	lychee_43435	3	1682-1701	1692	0	0.016718	5247.54	PREDICTED: transcription factor GAMYB [Vitis vinifera]
136_miR319	lch-miR319v_14	TTGGACTGAAGGGAGCTCCTTC	lychee_43435	4	1679-1700	1691	2	0.436556	5247.54	PREDICTED: transcription factor GAMYB [Vitis vinifera]
137_miR319	lch-miR319v_15	TTGGACTGAAGGGAGCTCT	lychee_43435	2.5	1682-1700	1691	2	0.420952	5247.54	PREDICTED: transcription factor GAMYB [Vitis vinifera]
138_miR319	lch-miR319v_16	TTGGACTGAAGGGAGCTTCT	lychee_43435	3.5	1681-1700	1691	2	0.5828	5247.54	PREDICTED: transcription factor GAMYB [Vitis vinifera]
139_miR319	lch-miR319v_17	TTTGGACTGAAGGGAGCTCT	lychee_43435	3.5	1682-1701	1692	0	0.00746503	5247.54	PREDICTED: transcription factor GAMYB [Vitis vinifera]
140_miR319	lch-miR319v_18	TTTGGATTGAAGGGAGCTCCT	lychee_43435	4	1681-1701	1692	0	0.0151818	5247.54	PREDICTED: transcription factor GAMYB [Vitis vinifera]
130_miR319	lch-miR319v_8	TTGGACTGAAGGGAGCTCCTT	lychee_43435	4	1680-1700	1691	2	0.436556	5247.54	PREDICTED: transcription factor GAMYB [Vitis vinifera]
276_miR858	lch-miR858b	TTCGTTGTCTGTTCGACCT	lychee_35061	4	559-577	568	2	0.98511	92.6037	PREDICTED: transcription factor MYB34-like (LOC103404459) [Malus x domestica]
10_miR159	lch-miR159f	TTGGATTGAAGGGAGCTTCT	lychee_12780	4	2494-2513	2504	4	0.819723	30.8679	PREDICTED: transcription factor TCP2 (LOC103325148) [Prunus mume]
11_miR159	lch-miR159g	TTGGATTGAAGGGAGCTCT	lychee_12780	4	2495-2513	2504	4	0.937186	30.8679	PREDICTED: transcription factor TCP2 (LOC103325148) [Prunus mume]
36_miR159	lch-miR159v_23	TTGGATTGAAGGGATCTCT	lychee_12780	3.5	2495-2513	2504	4	0.651568	30.8679	PREDICTED: transcription factor TCP2 (LOC103325148) [Prunus mume]
53_miR159	lch-miR159v_40	TTGGACTGAAGGGAGCTCT	lychee_12780	3	2495-2513	2504	4	0.287437	30.8679	PREDICTED: transcription factor TCP2 (LOC103325148) [Prunus mume]
137_miR319	lch-miR319v_15	TTGGACTGAAGGGAGCTCT	lychee_12780	3	2495-2513	2504	4	0.287437	30.8679	PREDICTED: transcription factor TCP2 (LOC103325148) [Prunus mume]
138_miR319	lch-miR319v_16	TTGGACTGAAGGGAGCTTCT	lychee_12780	3	2494-2513	2504	4	0.287437	30.8679	PREDICTED: transcription factor TCP2 (LOC103325148) [Prunus mume]
125_miR319	lch-miR319v_3	TTGGACTGAAGGGAGCTCCTTT	lychee_12780	3.5	2492-2513	2504	4	0.363549	30.8679	PREDICTED: transcription factor TCP2 (LOC103325148) [Prunus mume]
130_miR319	lch-miR319v_8	TTGGACTGAAGGGAGCTCCTT	lychee_12780	3.5	2493-2513	2504	4	0.363549	30.8679	PREDICTED: transcription factor TCP2 (LOC103325148) [Prunus mume]
274_miR858	lch-miR858a	TTCGTTGTCTGTTCGATCT	lychee_40412	2.5	347-365	356	0	0.00622474	61.7358	PREDICTED: transcription factor TT2-like [Glycine max]
276_miR858	lch-miR858b	TTCGTTGTCTGTTCGACCT	lychee_40412	2	347-365	356	0	0.00684508	61.7358	PREDICTED: transcription factor TT2-like [Glycine max]
277_miR858	lch-miR858d	TTCGTTGTCTGTTCGACCTT	lychee_40412	3	346-365	356	0	0.00560401	61.7358	PREDICTED: transcription factor TT2-like [Glycine max]
248_miR477	lch-miR477v_11	TCCCTCAAAGGCTTCCACT	lychee_20825	4	2617-2634	2625	2	0.877974	154.339	PREDICTED: translocase of chloroplast 90, chloroplastic, (LOC103341135) [Prunus mume]
261_miR6169	lch-miR6169	TTGTATTTCTCTTTTCTCT	lychee_1695	3.5	12--29	20	4	0.999783	30.8679	PREDICTED: uncharacterized LOC103318726 (LOC103318726) [Prunus mume]
187_miR396	lch-miR396v_22	ACAGCTTTCTTGAACTATCT	lychee_54255	4	412-430	421	4	0.878595	30.8679	PREDICTED: uncharacterized LOC103320809 (LOC103320809) [Prunus mume]
176_miR396	lch-miR396v_11	CAGCTTTCTTGAACTTTCT	lychee_39820	4	1338-1357	1348	2	0.999606	92.6037	PREDICTED: uncharacterized LOC103321241 (LOC103321241) [Prunus mume]
192_miR396	lch-miR396v_26	CAGCTTTCTTGAAATTTCT	lychee_39820	4	1338-1357	1348	2	0.999942	92.6037	PREDICTED: uncharacterized LOC103321241 (LOC103321241) [Prunus mume]
192_miR396	lch-miR396v_26	CAGCTTTCTTGAAATTTCT	lychee_19696	4	176-194	185	3	0.764345	92.6037	PREDICTED: uncharacterized LOC103322138 (LOC103322138) [Prunus mume]
163_miR396	lch-miR396d	CACAGCTTTCTTGAACTGTCT	lychee_31710	4	1628-1647	1638	4	0.602486	30.8679	PREDICTED: uncharacterized LOC103336908 (LOC103336908) [Prunus mume]
164_miR396	lch-miR396f	CACAGCTTTCTTGAACTTTCT	lychee_31710	3.5	1628-1647	1638	4	0.452539	30.8679	PREDICTED: uncharacterized LOC103336908 (LOC103336908) [Prunus mume]
180_miR396	lch-miR396v_15	CACAGCTTTCTTGAACTTTTT	lychee_31710	3.5	1627-1647	1638	4	0.260094	30.8679	PREDICTED: uncharacterized LOC103336908 (LOC103336908) [Prunus mume]
181_miR396	lch-miR396v_16	CACAGCTTTCTTGAATTTTCT	lychee_31710	4	1628-1647	1638	4	0.602486	30.8679	PREDICTED: uncharacterized LOC103336908 (LOC103336908) [Prunus mume]
189_miR396	lch-miR396v_23	CACAGCTTTCTTGAACTATCT	lychee_31710	4	1628-1647	1638	4	0.546489	30.8679	PREDICTED: uncharacterized LOC103336908 (LOC103336908) [Prunus mume]
190_miR396	lch-miR396v_24	CACAGCTTTCTTGAACTCTCT	lychee_31710	4	1628-1647	1638	4	0.546489	30.8679	PREDICTED: uncharacterized LOC103336908 (LOC103336908) [Prunus mume]
195_miR396	lch-miR396v_29	GACAGCTTTCTTGAACTTTCT	lychee_31710	3	1628-1647	1638	4	0.287437	30.8679	PREDICTED: uncharacterized LOC103336908 (LOC103336908) [Prunus mume]
198_miR396	lch-miR396v_32	TACAGCTTTCTTGAACTTTCT	lychee_31710	3.5	1628-1647	1638	4	0.260094	30.8679	PREDICTED: uncharacterized LOC103336908 (LOC103336908) [Prunus mume]
173_miR396	lch-miR396v_8	CACAGCTTTCTTGAACTCT	lychee_31710	4	1628-1647	1638	4	0.980816	30.8679	PREDICTED: uncharacterized LOC103336908 (LOC103336908) [Prunus mume]
7_miR159	lch-miR159a	TTTGGATTGAAGGGATCT	lychee_6145	2.5	5212-5228	5219	2	0.420952	123.472	PREDICTED: uncharacterized LOC103338757 (LOC103338757) [Prunus mume]
27_miR159	lch-miR159v_14	CTTGGATTGAAGGGATCT	lychee_6145	2	5212-5228	5219	2	0.594043	123.472	PREDICTED: uncharacterized LOC103338757 (LOC103338757) [Prunus mume]
36_miR159	lch-miR159v_23	TTGGATTGAAGGGATCTCT	lychee_6145	4	5210-5227	5218	4	0.97503	123.472	PREDICTED: uncharacterized LOC103338757 (LOC103338757) [Prunus mume]
87_miR166	lch-miR166v_1	CGGACCAGGCTTCATTCT	lychee_50691	3.5	5888-5905	5896	4	0.260094	30.8679	PREDICTED: uncharacterized LOC103416271 (LOC103416271) [Malus x domestica]
176_miR396	lch-miR396v_11	CAGCTTTCTTGAACTTTCT	lychee_17845	4	2199-2216	2208	2	0.999606	61.7358	PREDICTED: uncharacterized LOC103437355 (LOC103437355) [Malus x domestica]
192_miR396	lch-miR396v_26	CAGCTTTCTTGAAATTTCT	lychee_17845	4	2199-2216	2208	2	0.999942	61.7358	PREDICTED: uncharacterized LOC103437355 (LOC103437355) [Malus x domestica]
172_miR396	lch-miR396v_7	AGCTTTCTTGAACTTTCT	lychee_17845	4	2199-2215	2207	2	0.999999	61.7358	PREDICTED: uncharacterized LOC103437355 (LOC103437355) [Malus x domestica]
166_miR396	lch-miR396v_1	AGCTTTCTTGAACTGTCT	lychee_39652	4	3621-3638	3629	2	0.999997	1296.45	PREDICTED: uncharacterized protein At1g10890 (LOC103319081) [Prunus mume]
176_miR396	lch-miR396v_11	CAGCTTTCTTGAACTTTCT	lychee_39652	4	3621-3639	3630	2	0.999606	1296.45	PREDICTED: uncharacterized protein At1g10890 (LOC103319081) [Prunus mume]
197_miR396	lch-miR396v_31	GCTTTCTTGAACTTTCTT	lychee_39652	3	3620-3637	3628	2	0.968003	1296.45	PREDICTED: uncharacterized protein At1g10890 (LOC103319081) [Prunus mume]
172_miR396	lch-miR396v_7	AGCTTTCTTGAACTTTCT	lychee_39652	3	3621-3638	3629	2	0.959085	1296.45	PREDICTED: uncharacterized protein At1g10890 (LOC103319081) [Prunus mume]
175_miR396	lch-miR396v_10	CAGCTTTCTTGAACTTCT	lychee_5891	3	22-39	30	4	0.943895	30.8679	PREDICTED: uncharacterized protein LOC100243168 [Vitis vinifera]
192_miR396	lch-miR396v_26	CAGCTTTCTTGAAATTTCT	lychee_5891	4	21-39	30	4	0.998795	30.8679	PREDICTED: uncharacterized protein LOC100243168 [Vitis vinifera]
193_miR396	lch-miR396v_27	CAGCTTTCTTGAACTGTCT	lychee_5891	4	22-39	30	4	0.992374	30.8679	PREDICTED: uncharacterized protein LOC100243168 [Vitis vinifera]
275_miR858	lch-miR858c	TCGTTGTCTGTTCGATCT	lychee_32413	4	1497-1514	1505	4	0.962922	30.8679	PREDICTED: uncharacterized protein LOC100243528 [Vitis vinifera]
119_miR1865	lch-miR1865	TGATAGTGATGGTGATTCT	lychee_31205	4	184-202	193	2	0.999985	123.472	PREDICTED: uncharacterized protein LOC100252969 [Vitis vinifera]
33_miR159	lch-miR159v_20	TTGGATCGAAGGGAGCTCT	lychee_40641	4	1052-1070	1061	2	0.852259	92.6037	PREDICTED: uncharacterized protein LOC100253928 [Vitis vinifera]
249_miR477	lch-miR477v_12	TCCTCAAAGGCTTCCTCT	lychee_53780	3	778-794	786	4	0.638198	30.8679	PREDICTED: uncharacterized protein LOC100256388 [Vitis vinifera]
173_miR396	lch-miR396v_8	CACAGCTTTCTTGAACTCT	lychee_41367	4	1574-1591	1583	4	0.980816	30.8679	PREDICTED: UPF0613 protein PB24D3.06c-like [Glycine max]
197_miR396	lch-miR396v_31	GCTTTCTTGAACTTTCTT	lychee_32372	3.5	4565-4582	4573	2	0.999933	92.6037	PREDICTED: WD repeat-containing protein 3 (LOC103339799) [Prunus mume]
177_miR396	lch-miR396v_12	TTCCACAGCTTTCTTGAA	lychee_31153	4	2297-2313	2304	4	0.999717	30.8679	PREDICTED: zinc finger CCCH domain-containing protein 11-like (LOC103433097) [Malus x domestica]
172_miR396	lch-miR396v_7	AGCTTTCTTGAACTTTCT	lychee_39237	4	4120-4137	4128	2	0.999999	61.7358	prolyl-tRNA synthetase [Arabidopsis thaliana]
275_miR858	lch-miR858c	TCGTTGTCTGTTCGATCT	lychee_26012	3.5	1963-1980	1971	4	0.809247	30.8679	protein binding protein, putative [Ricinus communis]
248_miR477	lch-miR477v_11	TCCCTCAAAGGCTTCCACT	lychee_18509	4	1755-1772	1763	2	0.877974	185.207	Pyruvate kinase [Medicago truncatula]
8_miR159	lch-miR159c	TTTGGATTGAAGGGAGCTTCT	lychee_20557	4	1485-1504	1495	2	0.534627	154.339	RCC1 and BTB domain-containing protein [Medicago truncatula]
40_miR159	lch-miR159v_27	TTTGGATTGAAGGGAGCT	lychee_20557	3	1488-1504	1495	2	0.968003	154.339	RCC1 and BTB domain-containing protein [Medicago truncatula]
42_miR159	lch-miR159v_29	TTTGGATTGAAGGGAGCTCC	lychee_20557	4	1486-1504	1495	2	0.682531	154.339	RCC1 and BTB domain-containing protein [Medicago truncatula]
70_miR159	lch-miR159v_57	TTTGGATTGAAGGGAGCTTC	lychee_20557	3	1486-1504	1495	2	0.217973	154.339	RCC1 and BTB domain-containing protein [Medicago truncatula]
20_miR159	lch-miR159v_7	TTTGGATTGAAGGGAGCTT	lychee_20557	3	1487-1504	1495	2	0.707512	154.339	RCC1 and BTB domain-containing protein [Medicago truncatula]
133_miR319	lch-miR319v_11	TTTGGATTGAAGGGAGCTCC	lychee_20557	4	1486-1504	1495	2	0.682531	154.339	RCC1 and BTB domain-containing protein [Medicago truncatula]
119_miR1865	lch-miR1865	TGATAGTGATGGTGATTCT	lychee_26820	4	1061-1078	1069	3	0.806751	92.6037	Reticuline oxidase precursor, putative [Ricinus communis]
228_miR4224	lch-miR4224	CTGAGCTTCCTCAACTCT	lychee_15513	3.5	435-451	442	4	0.858861	30.8679	RNA polymerase II ctd phosphatase, putative [Ricinus communis]
165_miR396	lch-miR396b	TTCCACAGCTTTCTTGATCT	lychee_9553	4	495-514	505	3	0.382327	92.6037	serine/threonine-protein kinase SRK2A [Arabidopsis thaliana]
197_miR396	lch-miR396v_31	GCTTTCTTGAACTTTCTT	lychee_9553	3.5	638-654	645	2	0.999933	92.6037	serine/threonine-protein kinase SRK2A [Arabidopsis thaliana]
261_miR6169	lch-miR6169	TTGTATTTCTCTTTTCTCT	lychee_34999	3.5	1158-1176	1167	4	0.999783	30.8679	Structural maintenance of chromosome, putative [Ricinus communis]
218_miR399	lch-miR399v_7	TGCCAAAGGAGATTTGTCT	lychee_31013	4	475-493	484	3	0.327513	154.339	syringolide-induced protein 1-3-1A [Glycine max]
36_miR159	lch-miR159v_23	TTGGATTGAAGGGATCTCT	lychee_2636	3.5	394-412	403	2	0.783428	92.6037	TCP4 [Citrus trifoliata]
53_miR159	lch-miR159v_40	TTGGACTGAAGGGAGCTCT	lychee_2636	3.5	394-412	403	2	0.5828	92.6037	TCP4 [Citrus trifoliata]
120_miR319	lch-miR319a	TTGGACTGAAGGGAGCTCCTTCT	lychee_2636	3.5	391-412	403	2	0.35409	92.6037	TCP4 [Citrus trifoliata]
137_miR319	lch-miR319v_15	TTGGACTGAAGGGAGCTCT	lychee_2636	3.5	394-412	403	2	0.5828	92.6037	TCP4 [Citrus trifoliata]
138_miR319	lch-miR319v_16	TTGGACTGAAGGGAGCTTCT	lychee_2636	3.5	393-412	403	2	0.5828	92.6037	TCP4 [Citrus trifoliata]
125_miR319	lch-miR319v_3	TTGGACTGAAGGGAGCTCCTTT	lychee_2636	3.5	391-412	403	2	0.480892	92.6037	TCP4 [Citrus trifoliata]
130_miR319	lch-miR319v_8	TTGGACTGAAGGGAGCTCCTT	lychee_2636	3.5	392-412	403	2	0.480892	92.6037	TCP4 [Citrus trifoliata]
7_miR159	lch-miR159a	TTTGGATTGAAGGGATCT	lychee_24303	4	262-279	270	4	0.999752	30.8679	transcription factor, putative [Ricinus communis]
26_miR159	lch-miR159v_13	ATTGGATTGAAGGGAGCTCT	lychee_24303	3.5	260-279	270	4	0.363549	30.8679	transcription factor, putative [Ricinus communis]
27_miR159	lch-miR159v_14	CTTGGATTGAAGGGATCT	lychee_24303	4	262-279	270	4	0.997343	30.8679	transcription factor, putative [Ricinus communis]
29_miR159	lch-miR159v_16	GTTGGATTGAAGGGAGCTCT	lychee_24303	4	260-279	270	4	0.602486	30.8679	transcription factor, putative [Ricinus communis]
40_miR159	lch-miR159v_27	TTTGGATTGAAGGGAGCT	lychee_24303	3.5	262-279	270	4	0.963613	30.8679	transcription factor, putative [Ricinus communis]
45_miR159	lch-miR159v_32	ATTGGATTGAAGGGATCT	lychee_24303	3	262-279	270	4	0.889502	30.8679	transcription factor, putative [Ricinus communis]
61_miR159	lch-miR159v_48	TTTGGATTGAAGGGAACTCT	lychee_24303	4	260-279	270	4	0.651568	30.8679	transcription factor, putative [Ricinus communis]
20_miR159	lch-miR159v_7	TTTGGATTGAAGGGAGCTT	lychee_24303	3.5	261-279	270	4	0.809247	30.8679	transcription factor, putative [Ricinus communis]
166_miR396	lch-miR396v_1	AGCTTTCTTGAACTGTCT	lychee_35065	3.5	1255-1272	1263	2	0.927384	154.339	transcription factor, putative [Ricinus communis]
197_miR396	lch-miR396v_31	GCTTTCTTGAACTTTCTT	lychee_57432	4	37-54	45	3	0.893428	61.7358	transcription factor, putative [Ricinus communis]
172_miR396	lch-miR396v_7	AGCTTTCTTGAACTTTCT	lychee_35065	3	1255-1272	1263	2	0.959085	154.339	transcription factor, putative [Ricinus communis]
261_miR6169	lch-miR6169	TTGTATTTCTCTTTTCTCT	lychee_18056	4	1273-1292	1283	4	1	30.8679	transcription factor, putative [Ricinus communis]
261_miR6169	lch-miR6169	TTGTATTTCTCTTTTCTCT	lychee_36812	3.5	1018-1037	1028	2	0.999995	61.7358	transcription factor, putative [Ricinus communis]
193_miR396	lch-miR396v_27	CAGCTTTCTTGAACTGTCT	lychee_52115	3.5	327-344	335	2	0.927384	61.7358	transitional endoplasmic reticulum ATPase [Arabidopsis thaliana]
156_miR393	lch-miR393v_11	TTCCAAAGGGATCGCATC	lychee_43204	4	393-411	402	2	0.994277	339.547	translation elongation factor EF-1 beta chain [Elaeis guineensis]
5_miR156	lch-miR156b	GACAGAAGAGAGGGAGCACT	lychee_11161	3.5	532-550	541	3	0.202862	61.7358	Ubiquitin carrier protein [Medicago truncatula]
197_miR396	lch-miR396v_31	GCTTTCTTGAACTTTCTT	lychee_31832	4	1434-1450	1441	2	1	92.6037	unknown [Lotus japonicus]
182_miR396	lch-miR396v_17	CCACAGCTTTCTTGATCT	lychee_9916	4	919-937	928	4	0.99958	30.8679	unknown [Populus trichocarpa x Populus deltoides]
32_miR159	lch-miR159v_19	TGGATTGTAAGGAGCTCT	lychee_53403	4	249-265	256	2	0.994277	92.6037	unknown [Populus trichocarpa]
27_miR159	lch-miR159v_14	CTTGGATTGAAGGGATCT	lychee_54146	4	467-483	474	4	0.997343	30.8679	unnamed protein product [Vitis vinifera]
166_miR396	lch-miR396v_1	AGCTTTCTTGAACTGTCT	lychee_42666	4	1047-1063	1054	2	0.999997	61.7358	unnamed protein product [Vitis vinifera]
166_miR396	lch-miR396v_1	AGCTTTCTTGAACTGTCT	lychee_9264	3	619-637	628	4	0.816296	30.8679	unnamed protein product [Vitis vinifera]
175_miR396	lch-miR396v_10	CAGCTTTCTTGAACTTCT	lychee_40378	3	640-657	648	4	0.943895	30.8679	unnamed protein product [Vitis vinifera]
182_miR396	lch-miR396v_17	CCACAGCTTTCTTGATCT	lychee_47952	4	237-254	245	2	0.999987	92.6037	unnamed protein product [Vitis vinifera]
269_miR827	lch-miR827v_1	GATGACCATCAACAATCT	lychee_21819	4	2362-2380	2370	4	0.998432	30.8679	unnamed protein product [Vitis vinifera]
55_miR159	lch-miR159v_42	TTTCGATTGAAGGGAGCTCT	lychee_39039	4	701-720	711	2	0.852259	154.339	WRKY transcription factor, putative [Ricinus communis]
175_miR396	lch-miR396v_10	CAGCTTTCTTGAACTTCT	lychee_31188	4	965-982	973	2	1	308.679	WRKY transcription factor, putative [Ricinus communis]
192_miR396	lch-miR396v_26	CAGCTTTCTTGAAATTTCT	lychee_31188	4	964-982	973	2	0.999942	308.679	WRKY transcription factor, putative [Ricinus communis]
53_miR159	lch-miR159v_40	TTGGACTGAAGGGAGCTCT	lychee_14392	4	853-872	863	3	0.107174	370.415	zinc finger protein, putative [Ricinus communis]
137_miR319	lch-miR319v_15	TTGGACTGAAGGGAGCTCT	lychee_14392	4	853-872	863	3	0.107174	370.415	zinc finger protein, putative [Ricinus communis]
138_miR319	lch-miR319v_16	TTGGACTGAAGGGAGCTTCT	lychee_14392	4	853-872	863	3	0.156374	370.415	zinc finger protein, putative [Ricinus communis]
6_miR156	lch-miR156c	TTGACAGAAGAGAGTGAGCACT	lychee_15999	3	157-178	169	0	0.00280594	370.415	#N/A
142_miR3630	lch-miR3630a	TGGGAATCTCTCTGATTCT	lychee_16927	4	274-292	283	4	0.878595	30.8679	#N/A
253_miR5257	lch-miR5257	CAAGTAGAAGCTTTTTTCT	lychee_22523	4	34-52	43	4	0.983185	30.8679	#N/A
255_miR530	lch-miR530v_2	CATTTGCACCTGCACCTCT	lychee_39956	4	111-129	120	4	0.765355	30.8679	#N/A
278_miR894	lch-miR894a	CGTTTCACGTCGGGTTCT	lychee_5269	4	292-309	300	2	0.682531	802.565	#N/A
	lch-miRC10	TGTTGAGCTTGACTCTAGTCT	lychee_4839	4	2336-2357	2348	2	0.317818	1142.11	predicted protein
litchi-specific	lch-miRC6	CGAAAAGAACTCTGACTGGTCT	lychee_57528	0	1330-1351	1342	0	0.0046722	1203.85	hypothetical protein
miRNAs	lch-miRC7	ATTTGGTAGTAGCTGAGATTCTCT	lychee_30135	2.5	3076-3100	3091	2	0.420952	586.49	NAC domain-containing protein
	lch-miRC7	ATTTGGTAGTAGCTGAGATTCTCT	lychee_37170	3.5	344-367	358	4	0.139822	30.8679	unknown
	lch-miRC7	ATTTGGTAGTAGCTGAGATTCTCT	lychee_7801	2.5	2284-2307	2298	4	0.313769	30.8679	Caleosin related protein
