# Supplementary material for: MicroRNAs and targets in senescent litchi fruit during ambient storage and post-cold storage shelf life
Source: BMC Plant Biol. 2015 Jul 16;15:181. doi: 10.1186/s12870-015-0509-2 (PMC4504174; doi:10.1186/s12870-015-0509-2)
Supplement: Additional file 8: — Targets related to litchi fruit senescence via gene functional analyses. [file 12870_2015_509_MOESM8_ESM.xlsx]

## Sheet: Table S5
Table S5. Targets related to litchi fruit senescence via gene functional analyses
(1). Targets selected according to GO classification
GO term		#SmallRNA	Target	Target_annotation	Category	Subject id	KEGG_gene_symbol	symbol	KO_ENTRY	KO_name	Enzyme	ko_term	Subject id	swiss_prot	GO_term	Subject id	Nr Annotation
regulation of transcription, DNA-dependent	sequence-specific DNA binding	55_miR159	lychee_39039	WRKY transcription factor, putative [Ricinus communis]	2								sp|Q8VWJ2|WRK28_ARATH	Q8VWJ2	GO:0005634(nucleus);GO:0043565(sequence-specific DNA binding);GO:0003700(sequence-specific DNA binding transcription factor activity)	gi|255557405|ref|XP_002519733.1|	>gi|255557405|ref|XP_002519733.1| WRKY transcription factor, putative [Ricinus communis]_x0001_gi|223541150|gb|EEF42706.1| WRKY transcription factor, putative [Ricinus communis]
	DNA binding	276_miR858	lychee_30086	myb-like transcription factor 1 [Gossypium hirsutum]	0	ath:AT4G09460	ath:AT4G09460	K09422	ATMYB6	myb proto-oncogene protein, plant	-	-	sp|P81395|MYB30_ANTMA	P81395	GO:0005634(nucleus);GO:0003677(DNA binding);GO:0006355(regulation of transcription, DNA-dependent);GO:0006351(transcription, DNA-dependent)	gi|23476279|gb|AAN28270.1|	>gi|23476279|gb|AAN28270.1| myb-like transcription factor 1 [Gossypium hirsutum]
		276_miR858	lychee_35061	PREDICTED: transcription factor MYB34-like (LOC103404459) [Malus x domestica]	2	ath:AT4G21440	ath:AT4G21440	K09422	ATM4/ATMYB102 (ARABIDOPSIS MYB-LIKE 102)	myb proto-oncogene protein, plant	-	-	sp|Q8GWP0|MYB39_ARATH	Q8GWP0	GO:0005634(nucleus);GO:0003677(DNA binding);GO:0006355(regulation of transcription, DNA-dependent)	gi|224078836|ref|XP_002305647.1|	>gi|224078836|ref|XP_002305647.1| predicted protein [Populus trichocarpa]_x0001_gi|222848611|gb|EEE86158.1| predicted protein [Populus trichocarpa]
		275_miR858	lychee_32413	PREDICTED: uncharacterized protein LOC100243528 [Vitis vinifera]	4	ath:AT4G21440	ath:AT4G21440	K09422	ATM4/ATMYB102 (ARABIDOPSIS MYB-LIKE 102)	myb proto-oncogene protein, plant	-	-	sp|Q8GWP0|MYB39_ARATH	Q8GWP0	GO:0005634(nucleus);GO:0003677(DNA binding);GO:0006355(regulation of transcription, DNA-dependent)	gi|225461291|ref|XP_002281638.1|	>gi|225461291|ref|XP_002281638.1| PREDICTED: uncharacterized protein LOC100243528 [Vitis vinifera]
		120_miR319	lychee_2636	TCP4 [Citrus trifoliata]	2								sp|Q8LPR5|TCP4_ARATH	Q8LPR5	GO:0005634(nucleus);GO:0003677(DNA binding);GO:0009793(embryo development ending in seed dormancy);GO:0048366(leaf development);GO:0006355(regulation of transcription, DNA-dependent);GO:0006351(transcription, DNA-dependent)	gi|259130061|gb|ACV95483.1|	>gi|259130061|gb|ACV95483.1| TCP4 [Citrus trifoliata]
		120_miR319	lychee_43435	PREDICTED: transcription factor GAMYB [Vitis vinifera]	2	ath:AT3G11440	ath:AT3G11440	K09422	ATMYB65 (myb domain protein 65)	myb proto-oncogene protein, plant	-	-	sp|A2WW87|GAM1_ORYSI	A2WW87	GO:0005634(nucleus);GO:0003677(DNA binding);GO:0030154(cell differentiation);GO:0009908(flower development);GO:0006355(regulation of transcription, DNA-dependent);GO:0006351(transcription, DNA-dependent)	gi|462415424|gb|EMJ20161.1|	>gi|462415424|gb|EMJ20161.1| hypothetical protein PRUPE_ppa003628mg [Prunus persica]
		130_miR319	lychee_12780	PREDICTED: transcription factor TCP2 (LOC103325148) [Prunus mume]	4								sp|Q93V43|TCP2_ARATH	Q93V43	GO:0005634(nucleus);GO:0003677(DNA binding);GO:0048366(leaf development);GO:0006355(regulation of transcription, DNA-dependent);GO:0006351(transcription, DNA-dependent)	gi|255557223|ref|XP_002519642.1|	>gi|255557223|ref|XP_002519642.1| conserved hypothetical protein [Ricinus communis]_x0001_gi|223541059|gb|EEF42615.1| conserved hypothetical protein [Ricinus communis]
		274_miR858	lychee_18326	PREDICTED: protein ODORANT1 (LOC103504661) [Cucumis melo]	0	ath:AT1G06180	ath:AT1G06180	K09422	ATMYB13 (myb domain protein 13)	myb proto-oncogene protein, plant	-	-	sp|Q7XBH4|MYB4_ORYSJ	Q7XBH4	GO:0005634(nucleus);GO:0003677(DNA binding);GO:0006355(regulation of transcription, DNA-dependent);GO:0006950(response to stress);GO:0006351(transcription, DNA-dependent)	gi|224082812|ref|XP_002306849.1|	>gi|224082812|ref|XP_002306849.1| predicted protein [Populus trichocarpa]_x0001_gi|222856298|gb|EEE93845.1| predicted protein [Populus trichocarpa]
cell wall organization	cellular cell wall organization	175_miR396	lychee_48246	Glucan endo-1,3-beta-glucosidase precursor, putative [Ricinus communis]	4	ath:AT3G57260	ath:AT3G57260	K01199	E3.2.1.39	glucan endo-1,3-beta-D-glucosidase	EC:3.2.1.39	ko00500(Starch and sucrose metabolism)	sp|Q9M069|E137_ARATH	Q9M069	GO:0005618(cell wall);GO:0005576(extracellular region);GO:0043169(cation binding);GO:0042973(glucan endo-1,3-beta-D-glucosidase activity);GO:0005975(carbohydrate metabolic process);GO:0007047(cellular cell wall organization)	gi|118487000|gb|ABK95331.1|	>gi|118487000|gb|ABK95331.1| unknown [Populus trichocarpa]
		197_miR396	lychee_16455	callose synthase 1 [Arabidopsis thaliana]	2	ath:AT1G05570	ath:AT1G05570	K11000	CALS1	callose synthase	EC:2.4.1.-	-	sp|Q9AUE0|CALS1_ARATH	Q9AUE0	GO:0000148(1,3-beta-D-glucan synthase complex);GO:0009504(cell plate);GO:0016021(integral to membrane);GO:0009506(plasmodesma);GO:0003843(1,3-beta-D-glucan synthase activity);GO:0006075(1,3-beta-D-glucan biosynthetic process);GO:0007047(cellular cell wall organization);GO:0008360(regulation of cell shape)	gi|462417036|gb|EMJ21773.1|	>gi|462417036|gb|EMJ21773.1| hypothetical protein PRUPE_ppa000074mg [Prunus persica]
		207_miR397	lychee_17098	PREDICTED: callose synthase 7 (LOC103489654) [Cucumis melo]	4	pop:POPTR_754371	pop:POPTR_754371	K00706	E2.4.1.34	1,3-beta-glucan synthase	EC:2.4.1.34	ko00500(Starch and sucrose metabolism)	sp|Q9SHJ3|CALS7_ARATH	Q9SHJ3	GO:0000148(1,3-beta-D-glucan synthase complex);GO:0016021(integral to membrane);GO:0003843(1,3-beta-D-glucan synthase activity);GO:0006075(1,3-beta-D-glucan biosynthetic process);GO:0080165(callose deposition in phloem sieve plate);GO:0007047(cellular cell wall organization);GO:0010233(phloem transport);GO:0008360(regulation of cell shape)	gi|224085364|ref|XP_002307554.1|	>gi|224085364|ref|XP_002307554.1| predicted protein [Populus trichocarpa]_x0001_gi|222857003|gb|EEE94550.1| predicted protein [Populus trichocarpa]
		255_miR530	lychee_39956	#N/A	4	ava:Ava_1781	ava:Ava_1781	K01317	hypothetical protein (EC:3.4.21.10)	acrosin	EC:3.4.21.10	-	sp|Q9T0K5|LRX3_ARATH	Q9T0K5	GO:0005576(extracellular region);GO:0009505(plant-type cell wall);GO:0009506(plasmodesma);GO:0005515(protein binding);GO:0007047(cellular cell wall organization)	gi|413951841|gb|AFW84490.1|	>gi|413951841|gb|AFW84490.1| hypothetical protein ZEAMMB73_428483, partial [Zea mays]
		261_miR6169	lychee_21435	PREDICTED: probable galacturonosyltransferase-like 3 [Vitis vinifera]	2	ath:AT3G25140	ath:AT3G25140	K00754	E2.4.1.-		-	ko00051(Fructose and mannose metabolism)	sp|Q0V7R1|GATL3_ARATH	Q0V7R1	GO:0000139(Golgi membrane);GO:0016021(integral to membrane);GO:0016757(transferase activity, transferring glycosyl groups);GO:0007047(cellular cell wall organization)	gi|470122216|ref|XP_004297141.1|	>gi|470122216|ref|XP_004297141.1| PREDICTED: probable galacturonosyltransferase-like 3-like [Fragaria vesca subsp. vesca]
		32_miR159	lychee_7007	PREDICTED: leucine-rich repeat extensin-like protein 3 (LOC103340947) [Prunus mume]	2	mcc:708376	mcc:708376	K02184	FMN2	formin 2	-	ko04320(Dorso-ventral axis formation)	sp|Q9T0K5|LRX3_ARATH	Q9T0K5	GO:0005576(extracellular region);GO:0009505(plant-type cell wall);GO:0009506(plasmodesma);GO:0005515(protein binding);GO:0007047(cellular cell wall organization)	gi|359484368|ref|XP_002281292.2|	>gi|359484368|ref|XP_002281292.2| PREDICTED: uncharacterized protein LOC100259389 [Vitis vinifera]
	xylem and phloem pattern formation	83_miR165	lychee_12179	class III HD-Zip protein 1 [Populus trichocarpa]	0	ath:AT5G60690	ath:AT5G60690	K09338	REV	homeobox-leucine zipper protein	-	-	sp|Q9SE43|REV_ARATH	Q9SE43	GO:0005634(nucleus);GO:0043565(sequence-specific DNA binding);GO:0003700(sequence-specific DNA binding transcription factor activity);GO:0030154(cell differentiation);GO:0009855(determination of bilateral symmetry);GO:0010014(meristem initiation);GO:0009944(polarity specification of adaxial/abaxial axis);GO:0009956(radial pattern formation);GO:0010051(xylem and phloem pattern formation)	gi|255578153|ref|XP_002529946.1|	>gi|255578153|ref|XP_002529946.1| DNA binding protein, putative [Ricinus communis]_x0001_gi|223530576|gb|EEF32454.1| DNA binding protein, putative [Ricinus communis]
		97_miR166	lychee_12179	class III HD-Zip protein 1 [Populus trichocarpa]	0	ath:AT5G60690	ath:AT5G60690	K09338	REV	homeobox-leucine zipper protein	-	-	sp|Q9SE43|REV_ARATH	Q9SE43	GO:0005634(nucleus);GO:0043565(sequence-specific DNA binding);GO:0003700(sequence-specific DNA binding transcription factor activity);GO:0030154(cell differentiation);GO:0009855(determination of bilateral symmetry);GO:0010014(meristem initiation);GO:0009944(polarity specification of adaxial/abaxial axis);GO:0009956(radial pattern formation);GO:0010051(xylem and phloem pattern formation)	gi|255578153|ref|XP_002529946.1|	>gi|255578153|ref|XP_002529946.1| DNA binding protein, putative [Ricinus communis]_x0001_gi|223530576|gb|EEF32454.1| DNA binding protein, putative [Ricinus communis]
		99_miR166	lychee_12179	class III HD-Zip protein 1 [Populus trichocarpa]	0	ath:AT5G60690	ath:AT5G60690	K09338	REV	homeobox-leucine zipper protein	-	-	sp|Q9SE43|REV_ARATH	Q9SE43	GO:0005634(nucleus);GO:0043565(sequence-specific DNA binding);GO:0003700(sequence-specific DNA binding transcription factor activity);GO:0030154(cell differentiation);GO:0009855(determination of bilateral symmetry);GO:0010014(meristem initiation);GO:0009944(polarity specification of adaxial/abaxial axis);GO:0009956(radial pattern formation);GO:0010051(xylem and phloem pattern formation)	gi|255578153|ref|XP_002529946.1|	>gi|255578153|ref|XP_002529946.1| DNA binding protein, putative [Ricinus communis]_x0001_gi|223530576|gb|EEF32454.1| DNA binding protein, putative [Ricinus communis]
		100_miR166	lychee_12179	class III HD-Zip protein 1 [Populus trichocarpa]	0	ath:AT5G60690	ath:AT5G60690	K09338	REV	homeobox-leucine zipper protein	-	-	sp|Q9SE43|REV_ARATH	Q9SE43	GO:0005634(nucleus);GO:0043565(sequence-specific DNA binding);GO:0003700(sequence-specific DNA binding transcription factor activity);GO:0030154(cell differentiation);GO:0009855(determination of bilateral symmetry);GO:0010014(meristem initiation);GO:0009944(polarity specification of adaxial/abaxial axis);GO:0009956(radial pattern formation);GO:0010051(xylem and phloem pattern formation)	gi|255578153|ref|XP_002529946.1|	>gi|255578153|ref|XP_002529946.1| DNA binding protein, putative [Ricinus communis]_x0001_gi|223530576|gb|EEF32454.1| DNA binding protein, putative [Ricinus communis]
	lignin catabolic process	207_miR397	lychee_9267	laccase, putative [Ricinus communis]	2	osa:4324803	osa:4324803	K00368	E1.7.2.1	nitrite reductase (NO-forming)	EC:1.7.2.1	ko00910(Nitrogen metabolism)	sp|Q9SR40|LAC7_ARATH	Q9SR40	GO:0048046(apoplast);GO:0005507(copper ion binding);GO:0052716(hydroquinone:oxygen oxidoreductase activity);GO:0008471(laccase activity);GO:0046274(lignin catabolic process)	gi|225440560|ref|XP_002276415.1|	>gi|225440560|ref|XP_002276415.1| PREDICTED: laccase-7 [Vitis vinifera]
	cell wall	111_miR169	lychee_48343	PREDICTED: DEAD-box ATP-dependent RNA helicase 56 (LOC103319692) [Prunus mume]	4	uma:UM04940.1	uma:UM04940.1	K01529	hypothetical protein		-	-	sp|Q9LFN6|RH56_ARATH	Q9LFN6	GO:0005618(cell wall);GO:0005634(nucleus);GO:0009506(plasmodesma);GO:0005524(ATP binding);GO:0008026(ATP-dependent helicase activity);GO:0003723(RNA binding);GO:0006397(mRNA processing);GO:0051028(mRNA transport);GO:0008380(RNA splicing)	gi|474436835|gb|EMS68248.1|	>gi|474436835|gb|EMS68248.1| DEAD-box ATP-dependent RNA helicase 56 [Triticum urartu]
		175_miR396	lychee_48246	Glucan endo-1,3-beta-glucosidase precursor, putative [Ricinus communis]	4	ath:AT3G57260	ath:AT3G57260	K01199	E3.2.1.39	glucan endo-1,3-beta-D-glucosidase	EC:3.2.1.39	ko00500(Starch and sucrose metabolism)	sp|Q9M069|E137_ARATH	Q9M069	GO:0005618(cell wall);GO:0005576(extracellular region);GO:0043169(cation binding);GO:0042973(glucan endo-1,3-beta-D-glucosidase activity);GO:0005975(carbohydrate metabolic process);GO:0007047(cellular cell wall organization)	gi|118487000|gb|ABK95331.1|	>gi|118487000|gb|ABK95331.1| unknown [Populus trichocarpa]
		83_miR165	lychee_55152	40S ribosomal protein S20-1 [Arabidopsis thaliana]	2	vvi:100258347	vvi:100258347	K02969	RP-S20e, RPS20	small subunit ribosomal protein S20e	-	ko03010(Ribosome)	sp|P49200|RS201_ARATH	P49200	GO:0005618(cell wall);GO:0022627(cytosolic small ribosomal subunit);GO:0003723(RNA binding);GO:0003735(structural constituent of ribosome);GO:0006412(translation)	gi|462415069|gb|EMJ19806.1|	>gi|462415069|gb|EMJ19806.1| hypothetical protein PRUPE_ppa013445mg [Prunus persica]
	plant-type cell wall	255_miR530	lychee_39956	#N/A	4	ava:Ava_1781	ava:Ava_1781	K01317	hypothetical protein (EC:3.4.21.10)	acrosin	EC:3.4.21.10	-	sp|Q9T0K5|LRX3_ARATH	Q9T0K5	GO:0005576(extracellular region);GO:0009505(plant-type cell wall);GO:0009506(plasmodesma);GO:0005515(protein binding);GO:0007047(cellular cell wall organization)	gi|413951841|gb|AFW84490.1|	>gi|413951841|gb|AFW84490.1| hypothetical protein ZEAMMB73_428483, partial [Zea mays]
		259_miR530	lychee_12131	hypothetical protein VITISV_034534 [Vitis vinifera]	4	osa:4334194	osa:4334194	K01342	Os03g0761500	subtilisin	EC:3.4.21.62	-	sp|O65351|SUBL_ARATH	O65351	GO:0048046(apoplast);GO:0009505(plant-type cell wall);GO:0042802(identical protein binding);GO:0004252(serine-type endopeptidase activity);GO:0080001(mucilage extrusion from seed coat);GO:0048359(mucilage metabolic process involved seed coat development);GO:0043086(negative regulation of catalytic activity);GO:0006508(proteolysis)	gi|225458657|ref|XP_002282856.1|	>gi|225458657|ref|XP_002282856.1| PREDICTED: subtilisin-like protease-like [Vitis vinifera]
		32_miR159	lychee_7007	PREDICTED: leucine-rich repeat extensin-like protein 3 (LOC103340947) [Prunus mume]	2	mcc:708376	mcc:708376	K02184	FMN2	formin 2	-	ko04320(Dorso-ventral axis formation)	sp|Q9T0K5|LRX3_ARATH	Q9T0K5	GO:0005576(extracellular region);GO:0009505(plant-type cell wall);GO:0009506(plasmodesma);GO:0005515(protein binding);GO:0007047(cellular cell wall organization)	gi|359484368|ref|XP_002281292.2|	>gi|359484368|ref|XP_002281292.2| PREDICTED: uncharacterized protein LOC100259389 [Vitis vinifera]
pathogen defense	response to molecule of bacterial origin/auxin mediated signaling pathway/defense response	156_miR393	lychee_21300	hypothetical protein ARALYDRAFT_907876 [Arabidopsis lyrata subsp. lyrata]	4								sp|Q570C0|TIR1_ARATH	Q570C0	GO:0005634(nucleus);GO:0019005(SCF ubiquitin ligase complex);GO:0010011(auxin binding);GO:0000822(inositol hexakisphosphate binding);GO:0005515(protein binding);GO:0004842(ubiquitin-protein ligase activity);GO:0009734(auxin mediated signaling pathway);GO:0007049(cell cycle);GO:0016036(cellular response to phosphate starvation);GO:0006952(defense response);GO:0009873(ethylene mediated signaling pa…	gi|261749068|gb|ACX31301.2|	>gi|261749068|gb|ACX31301.2| transport inhibitor response 1 [Dimocarpus longan]
		144_miR393	lychee_55456	PREDICTED: protein AUXIN SIGNALING F-BOX 3 [Vitis vinifera]	2	ecb:100056080	ecb:100056080	K10268	similar to F-box and leucine-rich repeat protein 2	F-box and leucine-rich repeat protein 2	-	-	sp|Q9LW29|AFB2_ARATH	Q9LW29	GO:0005634(nucleus);GO:0019005(SCF ubiquitin ligase complex);GO:0005774(vacuolar membrane);GO:0010011(auxin binding);GO:0000822(inositol hexakisphosphate binding);GO:0009734(auxin mediated signaling pathway);GO:0006952(defense response);GO:0007275(multicellular organismal development);GO:0002237(response to molecule of bacterial origin)	gi|377684868|gb|AFB74453.1|	>gi|377684868|gb|AFB74453.1| transport inhibitor response protein [Prunus persica]_x0001_gi|462413371|gb|EMJ18420.1| hypothetical protein PRUPE_ppa003465mg [Prunus persica]
		145_miR393	lychee_55456	PREDICTED: protein AUXIN SIGNALING F-BOX 3 [Vitis vinifera]	0	ecb:100056080	ecb:100056080	K10268	similar to F-box and leucine-rich repeat protein 2	F-box and leucine-rich repeat protein 2	-	-	sp|Q9LW29|AFB2_ARATH	Q9LW29	GO:0005634(nucleus);GO:0019005(SCF ubiquitin ligase complex);GO:0005774(vacuolar membrane);GO:0010011(auxin binding);GO:0000822(inositol hexakisphosphate binding);GO:0009734(auxin mediated signaling pathway);GO:0006952(defense response);GO:0007275(multicellular organismal development);GO:0002237(response to molecule of bacterial origin)	gi|377684868|gb|AFB74453.1|	>gi|377684868|gb|AFB74453.1| transport inhibitor response protein [Prunus persica]_x0001_gi|462413371|gb|EMJ18420.1| hypothetical protein PRUPE_ppa003465mg [Prunus persica]
		146_miR393	lychee_55456	PREDICTED: protein AUXIN SIGNALING F-BOX 3 [Vitis vinifera]	2	ecb:100056080	ecb:100056080	K10268	similar to F-box and leucine-rich repeat protein 2	F-box and leucine-rich repeat protein 2	-	-	sp|Q9LW29|AFB2_ARATH	Q9LW29	GO:0005634(nucleus);GO:0019005(SCF ubiquitin ligase complex);GO:0005774(vacuolar membrane);GO:0010011(auxin binding);GO:0000822(inositol hexakisphosphate binding);GO:0009734(auxin mediated signaling pathway);GO:0006952(defense response);GO:0007275(multicellular organismal development);GO:0002237(response to molecule of bacterial origin)	gi|377684868|gb|AFB74453.1|	>gi|377684868|gb|AFB74453.1| transport inhibitor response protein [Prunus persica]_x0001_gi|462413371|gb|EMJ18420.1| hypothetical protein PRUPE_ppa003465mg [Prunus persica]
		147_miR393	lychee_55456	PREDICTED: protein AUXIN SIGNALING F-BOX 3 [Vitis vinifera]	0	ecb:100056080	ecb:100056080	K10268	similar to F-box and leucine-rich repeat protein 2	F-box and leucine-rich repeat protein 2	-	-	sp|Q9LW29|AFB2_ARATH	Q9LW29	GO:0005634(nucleus);GO:0019005(SCF ubiquitin ligase complex);GO:0005774(vacuolar membrane);GO:0010011(auxin binding);GO:0000822(inositol hexakisphosphate binding);GO:0009734(auxin mediated signaling pathway);GO:0006952(defense response);GO:0007275(multicellular organismal development);GO:0002237(response to molecule of bacterial origin)	gi|377684868|gb|AFB74453.1|	>gi|377684868|gb|AFB74453.1| transport inhibitor response protein [Prunus persica]_x0001_gi|462413371|gb|EMJ18420.1| hypothetical protein PRUPE_ppa003465mg [Prunus persica]
		149_miR393	lychee_55456	PREDICTED: protein AUXIN SIGNALING F-BOX 3 [Vitis vinifera]	2	ecb:100056080	ecb:100056080	K10268	similar to F-box and leucine-rich repeat protein 2	F-box and leucine-rich repeat protein 2	-	-	sp|Q9LW29|AFB2_ARATH	Q9LW29	GO:0005634(nucleus);GO:0019005(SCF ubiquitin ligase complex);GO:0005774(vacuolar membrane);GO:0010011(auxin binding);GO:0000822(inositol hexakisphosphate binding);GO:0009734(auxin mediated signaling pathway);GO:0006952(defense response);GO:0007275(multicellular organismal development);GO:0002237(response to molecule of bacterial origin)	gi|377684868|gb|AFB74453.1|	>gi|377684868|gb|AFB74453.1| transport inhibitor response protein [Prunus persica]_x0001_gi|462413371|gb|EMJ18420.1| hypothetical protein PRUPE_ppa003465mg [Prunus persica]
		151_miR393	lychee_55456	PREDICTED: protein AUXIN SIGNALING F-BOX 3 [Vitis vinifera]	2	ecb:100056080	ecb:100056080	K10268	similar to F-box and leucine-rich repeat protein 2	F-box and leucine-rich repeat protein 2	-	-	sp|Q9LW29|AFB2_ARATH	Q9LW29	GO:0005634(nucleus);GO:0019005(SCF ubiquitin ligase complex);GO:0005774(vacuolar membrane);GO:0010011(auxin binding);GO:0000822(inositol hexakisphosphate binding);GO:0009734(auxin mediated signaling pathway);GO:0006952(defense response);GO:0007275(multicellular organismal development);GO:0002237(response to molecule of bacterial origin)	gi|377684868|gb|AFB74453.1|	>gi|377684868|gb|AFB74453.1| transport inhibitor response protein [Prunus persica]_x0001_gi|462413371|gb|EMJ18420.1| hypothetical protein PRUPE_ppa003465mg [Prunus persica]
		152_miR393	lychee_55456	PREDICTED: protein AUXIN SIGNALING F-BOX 3 [Vitis vinifera]	2	ecb:100056080	ecb:100056080	K10268	similar to F-box and leucine-rich repeat protein 2	F-box and leucine-rich repeat protein 2	-	-	sp|Q9LW29|AFB2_ARATH	Q9LW29	GO:0005634(nucleus);GO:0019005(SCF ubiquitin ligase complex);GO:0005774(vacuolar membrane);GO:0010011(auxin binding);GO:0000822(inositol hexakisphosphate binding);GO:0009734(auxin mediated signaling pathway);GO:0006952(defense response);GO:0007275(multicellular organismal development);GO:0002237(response to molecule of bacterial origin)	gi|377684868|gb|AFB74453.1|	>gi|377684868|gb|AFB74453.1| transport inhibitor response protein [Prunus persica]_x0001_gi|462413371|gb|EMJ18420.1| hypothetical protein PRUPE_ppa003465mg [Prunus persica]
		153_miR393	lychee_55456	PREDICTED: protein AUXIN SIGNALING F-BOX 3 [Vitis vinifera]	0	ecb:100056080	ecb:100056080	K10268	similar to F-box and leucine-rich repeat protein 2	F-box and leucine-rich repeat protein 2	-	-	sp|Q9LW29|AFB2_ARATH	Q9LW29	GO:0005634(nucleus);GO:0019005(SCF ubiquitin ligase complex);GO:0005774(vacuolar membrane);GO:0010011(auxin binding);GO:0000822(inositol hexakisphosphate binding);GO:0009734(auxin mediated signaling pathway);GO:0006952(defense response);GO:0007275(multicellular organismal development);GO:0002237(response to molecule of bacterial origin)	gi|377684868|gb|AFB74453.1|	>gi|377684868|gb|AFB74453.1| transport inhibitor response protein [Prunus persica]_x0001_gi|462413371|gb|EMJ18420.1| hypothetical protein PRUPE_ppa003465mg [Prunus persica]
		154_miR393	lychee_55456	PREDICTED: protein AUXIN SIGNALING F-BOX 3 [Vitis vinifera]	0	ecb:100056080	ecb:100056080	K10268	similar to F-box and leucine-rich repeat protein 2	F-box and leucine-rich repeat protein 2	-	-	sp|Q9LW29|AFB2_ARATH	Q9LW29	GO:0005634(nucleus);GO:0019005(SCF ubiquitin ligase complex);GO:0005774(vacuolar membrane);GO:0010011(auxin binding);GO:0000822(inositol hexakisphosphate binding);GO:0009734(auxin mediated signaling pathway);GO:0006952(defense response);GO:0007275(multicellular organismal development);GO:0002237(response to molecule of bacterial origin)	gi|377684868|gb|AFB74453.1|	>gi|377684868|gb|AFB74453.1| transport inhibitor response protein [Prunus persica]_x0001_gi|462413371|gb|EMJ18420.1| hypothetical protein PRUPE_ppa003465mg [Prunus persica]
		156_miR393	lychee_55456	PREDICTED: protein AUXIN SIGNALING F-BOX 3 [Vitis vinifera]	2	ecb:100056080	ecb:100056080	K10268	similar to F-box and leucine-rich repeat protein 2	F-box and leucine-rich repeat protein 2	-	-	sp|Q9LW29|AFB2_ARATH	Q9LW29	GO:0005634(nucleus);GO:0019005(SCF ubiquitin ligase complex);GO:0005774(vacuolar membrane);GO:0010011(auxin binding);GO:0000822(inositol hexakisphosphate binding);GO:0009734(auxin mediated signaling pathway);GO:0006952(defense response);GO:0007275(multicellular organismal development);GO:0002237(response to molecule of bacterial origin)	gi|377684868|gb|AFB74453.1|	>gi|377684868|gb|AFB74453.1| transport inhibitor response protein [Prunus persica]_x0001_gi|462413371|gb|EMJ18420.1| hypothetical protein PRUPE_ppa003465mg [Prunus persica]
		1_miR1223	lychee_13891	predicted protein [Populus trichocarpa]	4								sp|O04609|WRK22_ARATH	O04609	GO:0005634(nucleus);GO:0043565(sequence-specific DNA binding);GO:0003700(sequence-specific DNA binding transcription factor activity);GO:0006952(defense response);GO:0010150(leaf senescence);GO:0010200(response to chitin)	gi|259121411|gb|ACV92025.1|	>gi|259121411|gb|ACV92025.1| WRKY transcription factor 23 [(Populus tomentosa x P. bolleana) x P. tomentosa]
		3_miR1448	lychee_14911	NBS-LRR disease resistance protein [Dimocarpus longan]	2								sp|Q7XA40|RGA3_SOLBU	Q7XA40	GO:0005524(ATP binding);GO:0006915(apoptosis);GO:0006952(defense response)	gi|225449649|ref|XP_002262753.1|	>gi|225449649|ref|XP_002262753.1| PREDICTED: putative disease resistance protein At3g14460 [Vitis vinifera]
		252_miR5252	lychee_39716	Glucan endo-1,3-beta-glucosidase precursor, putative [Ricinus communis]	2	ath:AT3G57260	ath:AT3G57260	K01199	E3.2.1.39	glucan endo-1,3-beta-D-glucosidase	EC:3.2.1.39	ko00500(Starch and sucrose metabolism)	sp|P52409|E13B_WHEAT	P52409	GO:0043169(cation binding);GO:0042973(glucan endo-1,3-beta-D-glucosidase activity);GO:0005975(carbohydrate metabolic process);GO:0006952(defense response)	gi|255580057|ref|XP_002530862.1|	>gi|255580057|ref|XP_002530862.1| Glucan endo-1,3-beta-glucosidase precursor, putative [Ricinus communis]_x0001_gi|223529586|gb|EEF31536.1| Glucan endo-1,3-beta-glucosidase precursor, putative [Ricinus communis]
	defense response to bacterium	197_miR396	lychee_25800	PREDICTED: protein SGT1 homolog [Vitis vinifera]	2	yli:YALI0B06963g	yli:YALI0B06963g	K04460	PPP5C, PP5	protein phosphatase 5	EC:3.1.3.16	ko04010(MAPK signaling pathway)	sp|Q0JL44|SGT1_ORYSJ	Q0JL44	GO:0005737(cytoplasm);GO:0005634(nucleus);GO:0005515(protein binding);GO:0042742(defense response to bacterium);GO:0050832(defense response to fungus)	gi|225464635|ref|XP_002276170.1|	>gi|225464635|ref|XP_002276170.1| PREDICTED: protein SGT1 homolog [Vitis vinifera]_x0001_gi|302143763|emb|CBI22624.3| unnamed protein product [Vitis vinifera]
		249_miR477	lychee_53954	calreticulin, putative [Ricinus communis]	3	vvi:100264203	vvi:100264203	K08057	CALR	calreticulin	-	ko04145(Phagosome);ko04612(Antigen processing and presentation);ko05142(Chagas disease)	sp|O04153|CALR3_ARATH	O04153	GO:0005788(endoplasmic reticulum lumen);GO:0005789(endoplasmic reticulum membrane);GO:0005509(calcium ion binding);GO:0005529(sugar binding);GO:0051082(unfolded protein binding);GO:0046283(anthocyanin metabolic process);GO:0055074(calcium ion homeostasis);GO:0010204(defense response signaling pathway, resistance gene-independent);GO:0042742(defense response to bacterium);GO:0009626(plant-type hyp…	gi|297735242|emb|CBI17604.3|	>gi|297735242|emb|CBI17604.3| unnamed protein product [Vitis vinifera]
	defense response to fungus	188_miR396	lychee_15210	AP2/ERF domain-containing transcription factor [Populus trichocarpa]	2								sp|Q9SZ06|EF109_ARATH	Q9SZ06	GO:0005634(nucleus);GO:0003677(DNA binding);GO:0003700(sequence-specific DNA binding transcription factor activity);GO:0050832(defense response to fungus);GO:0009873(ethylene mediated signaling pathway);GO:0010200(response to chitin)	gi|224105547|ref|XP_002313851.1|	>gi|224105547|ref|XP_002313851.1| AP2/ERF domain-containing transcription factor [Populus trichocarpa]_x0001_gi|222850259|gb|EEE87806.1| AP2/ERF domain-containing transcription factor [Populus trichocarpa]
		197_miR396	lychee_25800	PREDICTED: protein SGT1 homolog [Vitis vinifera]	2	yli:YALI0B06963g	yli:YALI0B06963g	K04460	PPP5C, PP5	protein phosphatase 5	EC:3.1.3.16	ko04010(MAPK signaling pathway)	sp|Q0JL44|SGT1_ORYSJ	Q0JL44	GO:0005737(cytoplasm);GO:0005634(nucleus);GO:0005515(protein binding);GO:0042742(defense response to bacterium);GO:0050832(defense response to fungus)	gi|225464635|ref|XP_002276170.1|	>gi|225464635|ref|XP_002276170.1| PREDICTED: protein SGT1 homolog [Vitis vinifera]_x0001_gi|302143763|emb|CBI22624.3| unnamed protein product [Vitis vinifera]
anthocyanin metabolism	proanthocyanidin biosynthetic process	274_miR858	lychee_40412	PREDICTED: transcription factor TT2-like [Glycine max]	0	ath:AT5G35550	ath:AT5G35550	K09422	TT2	myb proto-oncogene protein, plant	-	-	sp|Q9FJA2|TT2_ARATH	Q9FJA2	GO:0005634(nucleus);GO:0005524(ATP binding);GO:0003677(DNA binding);GO:0005515(protein binding);GO:0010023(proanthocyanidin biosynthetic process);GO:0006355(regulation of transcription, DNA-dependent);GO:0006351(transcription, DNA-dependent)	gi|356564768|ref|XP_003550620.1|	>gi|356564768|ref|XP_003550620.1| PREDICTED: transcription factor TT2-like [Glycine max]
		276_miR858	lychee_40412	PREDICTED: transcription factor TT2-like [Glycine max]	0	ath:AT5G35550	ath:AT5G35550	K09422	TT2	myb proto-oncogene protein, plant	-	-	sp|Q9FJA2|TT2_ARATH	Q9FJA2	GO:0005634(nucleus);GO:0005524(ATP binding);GO:0003677(DNA binding);GO:0005515(protein binding);GO:0010023(proanthocyanidin biosynthetic process);GO:0006355(regulation of transcription, DNA-dependent);GO:0006351(transcription, DNA-dependent)	gi|356564768|ref|XP_003550620.1|	>gi|356564768|ref|XP_003550620.1| PREDICTED: transcription factor TT2-like [Glycine max]
		277_miR858	lychee_40412	PREDICTED: transcription factor TT2-like [Glycine max]	0	ath:AT5G35550	ath:AT5G35550	K09422	TT2	myb proto-oncogene protein, plant	-	-	sp|Q9FJA2|TT2_ARATH	Q9FJA2	GO:0005634(nucleus);GO:0005524(ATP binding);GO:0003677(DNA binding);GO:0005515(protein binding);GO:0010023(proanthocyanidin biosynthetic process);GO:0006355(regulation of transcription, DNA-dependent);GO:0006351(transcription, DNA-dependent)	gi|356564768|ref|XP_003550620.1|	>gi|356564768|ref|XP_003550620.1| PREDICTED: transcription factor TT2-like [Glycine max]
	anthocyanin metabolic process	249_miR477	lychee_53954	calreticulin, putative [Ricinus communis]	3	vvi:100264203	vvi:100264203	K08057	CALR	calreticulin	-	ko04145(Phagosome);ko04612(Antigen processing and presentation);ko05142(Chagas disease)	sp|O04153|CALR3_ARATH	O04153	GO:0005788(endoplasmic reticulum lumen);GO:0005789(endoplasmic reticulum membrane);GO:0005509(calcium ion binding);GO:0005529(sugar binding);GO:0051082(unfolded protein binding);GO:0046283(anthocyanin metabolic process);GO:0055074(calcium ion homeostasis);GO:0010204(defense response signaling pathway, resistance gene-independent);GO:0042742(defense response to bacterium);GO:0009626(plant-type hyp…	gi|297735242|emb|CBI17604.3|	>gi|297735242|emb|CBI17604.3| unnamed protein product [Vitis vinifera]
	regulation of proanthocyanidin biosynthetic process	188_miR396	lychee_22365	bHLH-like DNA binding protein [Vitis vinifera]	2								sp|Q9FT81|TT8_ARATH	Q9FT81	GO:0005634(nucleus);GO:0003677(DNA binding);GO:0005515(protein binding);GO:0009813(flavonoid biosynthetic process);GO:2000029(regulation of proanthocyanidin biosynthetic process);GO:0006355(regulation of transcription, DNA-dependent);GO:0006351(transcription, DNA-dependent);GO:0010026(trichome differentiation)	gi|184161316|gb|ACC68685.1|	>gi|526118048|ref|NP_001268182.1| uncharacterized protein LOC100251098 [Vitis vinifera]_x0001_gi|184161316|gb|ACC68685.1| bHLH-like DNA binding protein [Vitis vinifera]
	chalcone isomerase activity	178_miR396	lychee_53269	chalcone isomerase [Dimocarpus longan]	2	ath:AT3G55120	ath:AT3G55120	K01859	E5.5.1.6	chalcone isomerase	EC:5.5.1.6	ko00941(Flavonoid biosynthesis)	sp|Q9ZWR1|CFI_CITSI	Q9ZWR1	GO:0045430(chalcone isomerase activity);GO:0042398(cellular modified amino acid biosynthetic process);GO:0009813(flavonoid biosynthetic process)	gi|346577496|gb|AEO36980.1|	>gi|346577496|gb|AEO36980.1| chalcone isomerase [Dimocarpus longan]
		182_miR396	lychee_53269	chalcone isomerase [Dimocarpus longan]	4	ath:AT3G55120	ath:AT3G55120	K01859	E5.5.1.6	chalcone isomerase(查耳酮异构酶)	EC:5.5.1.6	ko00941(Flavonoid biosynthesis)	sp|Q9ZWR1|CFI_CITSI	Q9ZWR1	GO:0045430(chalcone isomerase activity);GO:0042398(cellular modified amino acid biosynthetic process);GO:0009813(flavonoid biosynthetic process)	gi|346577496|gb|AEO36980.1|	>gi|346577496|gb|AEO36980.1| chalcone isomerase [Dimocarpus longan]
		186_miR396	lychee_53269	chalcone isomerase [Dimocarpus longan]	2	ath:AT3G55120	ath:AT3G55120	K01859	E5.5.1.6	chalcone isomerase	EC:5.5.1.6	ko00941(Flavonoid biosynthesis)	sp|Q9ZWR1|CFI_CITSI	Q9ZWR1	GO:0045430(chalcone isomerase activity);GO:0042398(cellular modified amino acid biosynthetic process);GO:0009813(flavonoid biosynthetic process)	gi|346577496|gb|AEO36980.1|	>gi|346577496|gb|AEO36980.1| chalcone isomerase [Dimocarpus longan]
		165_miR396	lychee_53269	chalcone isomerase [Dimocarpus longan]	2	ath:AT3G55120	ath:AT3G55120	K01859	E5.5.1.6	chalcone isomerase	EC:5.5.1.6	ko00941(Flavonoid biosynthesis)	sp|Q9ZWR1|CFI_CITSI	Q9ZWR1	GO:0045430(chalcone isomerase activity);GO:0042398(cellular modified amino acid biosynthetic process);GO:0009813(flavonoid biosynthetic process)	gi|346577496|gb|AEO36980.1|	>gi|346577496|gb|AEO36980.1| chalcone isomerase [Dimocarpus longan]
	laccase activity	207_miR397	lychee_9267	laccase, putative [Ricinus communis]	2	osa:4324803	osa:4324803	K00368	E1.7.2.1	nitrite reductase (NO-forming)	EC:1.7.2.1	ko00910(Nitrogen metabolism)	sp|Q9SR40|LAC7_ARATH	Q9SR40	GO:0048046(apoplast);GO:0005507(copper ion binding);GO:0052716(hydroquinone:oxygen oxidoreductase activity);GO:0008471(laccase activity);GO:0046274(lignin catabolic process)	gi|225440560|ref|XP_002276415.1|	>gi|225440560|ref|XP_002276415.1| PREDICTED: laccase-7 [Vitis vinifera]
hormone singaling	ethylene mediated signaling pathway	156_miR393	lychee_21300	hypothetical protein ARALYDRAFT_907876 [Arabidopsis lyrata subsp. lyrata]	4								sp|Q570C0|TIR1_ARATH	Q570C0	GO:0005634(nucleus);GO:0019005(SCF ubiquitin ligase complex);GO:0010011(auxin binding);GO:0000822(inositol hexakisphosphate binding);GO:0005515(protein binding);GO:0004842(ubiquitin-protein ligase activity);GO:0009734(auxin mediated signaling pathway);GO:0007049(cell cycle);GO:0016036(cellular response to phosphate starvation);GO:0006952(defense response);GO:0009873(ethylene mediated signaling pa…	gi|261749068|gb|ACX31301.2|	>gi|261749068|gb|ACX31301.2| transport inhibitor response 1 [Dimocarpus longan]
		188_miR396	lychee_15210	AP2/ERF domain-containing transcription factor [Populus trichocarpa]	2								sp|Q9SZ06|EF109_ARATH	Q9SZ06	GO:0005634(nucleus);GO:0003677(DNA binding);GO:0003700(sequence-specific DNA binding transcription factor activity);GO:0050832(defense response to fungus);GO:0009873(ethylene mediated signaling pathway);GO:0010200(response to chitin)	gi|224105547|ref|XP_002313851.1|	>gi|224105547|ref|XP_002313851.1| AP2/ERF domain-containing transcription factor [Populus trichocarpa]_x0001_gi|222850259|gb|EEE87806.1| AP2/ERF domain-containing transcription factor [Populus trichocarpa]
	response to abscisic acid stimulus	165_miR396	lychee_9553	serine/threonine-protein kinase SRK2A [Arabidopsis thaliana]	3	ath:AT1G10940	ath:AT1G10940	K08286	ASK1	protein-serine/threonine kinase	EC:2.7.11.-	-	sp|P43291|SRK2A_ARATH	P43291	GO:0005829(cytosol);GO:0005634(nucleus);GO:0005524(ATP binding);GO:0005515(protein binding);GO:0004674(protein serine/threonine kinase activity);GO:0009737(response to abscisic acid stimulus);GO:0009651(response to salt stress)	gi|224118462|ref|XP_002331488.1|	>gi|224118462|ref|XP_002331488.1| predicted protein [Populus trichocarpa]_x0001_gi|222873566|gb|EEF10697.1| predicted protein [Populus trichocarpa]
		197_miR396	lychee_9553	serine/threonine-protein kinase SRK2A [Arabidopsis thaliana]	2	ath:AT1G10940	ath:AT1G10940	K08286	ASK1	protein-serine/threonine kinase	EC:2.7.11.-	-	sp|P43291|SRK2A_ARATH	P43291	GO:0005829(cytosol);GO:0005634(nucleus);GO:0005524(ATP binding);GO:0005515(protein binding);GO:0004674(protein serine/threonine kinase activity);GO:0009737(response to abscisic acid stimulus);GO:0009651(response to salt stress)	gi|224118462|ref|XP_002331488.1|	>gi|224118462|ref|XP_002331488.1| predicted protein [Populus trichocarpa]_x0001_gi|222873566|gb|EEF10697.1| predicted protein [Populus trichocarpa]
		197_miR396	lychee_31832	unknown [Lotus japonicus]	2	vvi:100251625	vvi:100251625	K08486	STX1B_2_3	syntaxin 1B/2/3	-	ko04130(SNARE interactions in vesicular transport)	sp|Q8VZU2|SY132_ARATH	Q8VZU2	GO:0016021(integral to membrane);GO:0005886(plasma membrane);GO:0009506(plasmodesma);GO:0005484(SNAP receptor activity);GO:0006886(intracellular protein transport);GO:0009737(response to abscisic acid stimulus);GO:0016192(vesicle-mediated transport)	gi|388506704|gb|AFK41418.1|	>gi|388506704|gb|AFK41418.1| unknown [Lotus japonicus]
	abscisic acid mediated signaling pathway/negative regulation of abscisic acid mediated signaling pathway	32_miR159	lychee_53403	unknown [Populus trichocarpa]	2	ath:AT2G22430	ath:AT2G22430	K09338	ATHB6	homeobox-leucine zipper protein	-	-	sp|P46668|ATHB6_ARATH	P46668	GO:0005634(nucleus);GO:0005515(protein binding);GO:0043565(sequence-specific DNA binding);GO:0003700(sequence-specific DNA binding transcription factor activity);GO:0009738(abscisic acid mediated signaling pathway);GO:0009788(negative regulation of abscisic acid mediated signaling pathway);GO:0045893(positive regulation of transcription, DNA-dependent);GO:0009414(response to water deprivation)	gi|118488246|gb|ABK95942.1|	>gi|118488246|gb|ABK95942.1| unknown [Populus trichocarpa]
apoptiosis	apoptosis	3_miR1448	lychee_14911	NBS-LRR disease resistance protein [Dimocarpus longan]	2								sp|Q7XA40|RGA3_SOLBU	Q7XA40	GO:0005524(ATP binding);GO:0006915(apoptosis);GO:0006952(defense response)	gi|225449649|ref|XP_002262753.1|	>gi|225449649|ref|XP_002262753.1| PREDICTED: putative disease resistance protein At3g14460 [Vitis vinifera]
glycometabolism	carbohydrate metabolic process	141_miR3630	lychee_22544	PREDICTED: SNF1-related protein kinase regulatory subunit beta-1 [Vitis vinifera]	4	olu:OSTLU_33884	olu:OSTLU_33884	K07199	PRKAB	5'-AMP-activated protein kinase, regulatory beta subunit	-	ko04910(Insulin signaling pathway);ko04920(Adipocytokine signaling pathway);ko05410(Hypertrophic cardiomyopathy (HCM))	sp|Q84VQ1|KINB1_ARATH	Q84VQ1	GO:0005524(ATP binding);GO:0005515(protein binding);GO:0005975(carbohydrate metabolic process);GO:0043562(cellular response to nitrogen levels);GO:0006633(fatty acid biosynthetic process);GO:0042128(nitrate assimilation)	gi|225435969|ref|XP_002270683.1|	>gi|225435969|ref|XP_002270683.1| PREDICTED: SNF1-related protein kinase regulatory subunit beta-1 [Vitis vinifera]_x0001_gi|296083943|emb|CBI24331.3| unnamed protein product [Vitis vinifera]
		148_miR393	lychee_40156	predicted protein [Populus trichocarpa]	2	afu:AF0401	afu:AF0401	K00852	E2.7.1.15, rbsK	ribokinase	EC:2.7.1.15	ko00030(Pentose phosphate pathway)	sp|Q1H3A0|HLDE_METFK	Q1H3A0	GO:0005524(ATP binding);GO:0016301(kinase activity);GO:0016779(nucleotidyltransferase activity);GO:0016773(phosphotransferase activity, alcohol group as acceptor);GO:0009058(biosynthetic process);GO:0005975(carbohydrate metabolic process)	gi|224106257|ref|XP_002314103.1|	>gi|224106257|ref|XP_002314103.1| predicted protein [Populus trichocarpa]_x0001_gi|222850511|gb|EEE88058.1| predicted protein [Populus trichocarpa]
		175_miR396	lychee_48246	Glucan endo-1,3-beta-glucosidase precursor, putative [Ricinus communis]	4	ath:AT3G57260	ath:AT3G57260	K01199	E3.2.1.39	glucan endo-1,3-beta-D-glucosidase	EC:3.2.1.39	ko00500(Starch and sucrose metabolism)	sp|Q9M069|E137_ARATH	Q9M069	GO:0005618(cell wall);GO:0005576(extracellular region);GO:0043169(cation binding);GO:0042973(glucan endo-1,3-beta-D-glucosidase activity);GO:0005975(carbohydrate metabolic process);GO:0007047(cellular cell wall organization)	gi|118487000|gb|ABK95331.1|	>gi|118487000|gb|ABK95331.1| unknown [Populus trichocarpa]
		177_miR396	lychee_35615	PREDICTED: sucrose nonfermenting 4-like protein-like [Glycine max]	4	olu:OSTLU_19706	olu:OSTLU_19706	K07200	PRKAG	5'-AMP-activated protein kinase, regulatory gamma subunit	-	ko04910(Insulin signaling pathway);ko04920(Adipocytokine signaling pathway);ko05410(Hypertrophic cardiomyopathy (HCM))	sp|Q944A6|SNF4_ARATH	Q944A6	GO:0005737(cytoplasm);GO:0005634(nucleus);GO:0005515(protein binding);GO:0004674(protein serine/threonine kinase activity);GO:0005975(carbohydrate metabolic process);GO:0042149(cellular response to glucose starvation);GO:0046777(protein autophosphorylation)	gi|470121532|ref|XP_004296819.1|	>gi|470121532|ref|XP_004296819.1| PREDICTED: sucrose nonfermenting 4-like protein-like [Fragaria vesca subsp. vesca]
		252_miR5252	lychee_39716	Glucan endo-1,3-beta-glucosidase precursor, putative [Ricinus communis]	2	ath:AT3G57260	ath:AT3G57260	K01199	E3.2.1.39	glucan endo-1,3-beta-D-glucosidase	EC:3.2.1.39	ko00500(Starch and sucrose metabolism)	sp|P52409|E13B_WHEAT	P52409	GO:0043169(cation binding);GO:0042973(glucan endo-1,3-beta-D-glucosidase activity);GO:0005975(carbohydrate metabolic process);GO:0006952(defense response)	gi|255580057|ref|XP_002530862.1|	>gi|255580057|ref|XP_002530862.1| Glucan endo-1,3-beta-glucosidase precursor, putative [Ricinus communis]_x0001_gi|223529586|gb|EEF31536.1| Glucan endo-1,3-beta-glucosidase precursor, putative [Ricinus communis]
	cellular carbohydrate metabolic process	177_miR396	lychee_4998	malate dehydrogenase [Vitis vinifera]	2	vvi:100232859	vvi:100232859	K00026	MDH2	malate dehydrogenase	EC:1.1.1.37	ko00020(Citrate cycle (TCA cycle));ko00620(Pyruvate metabolism);ko00630(Glyoxylate and dicarboxylate metabolism);ko00710(Carbon fixation in photosynthetic organisms)	sp|P17783|MDHM_CITLA	P17783	GO:0005759(mitochondrial matrix);GO:0005488(binding);GO:0030060(L-malate dehydrogenase activity);GO:0044262(cellular carbohydrate metabolic process);GO:0006108(malate metabolic process);GO:0006099(tricarboxylic acid cycle)	gi|255563084|ref|XP_002522546.1|	>gi|255563084|ref|XP_002522546.1| malate dehydrogenase, putative [Ricinus communis]_x0001_gi|223538237|gb|EEF39846.1| malate dehydrogenase, putative [Ricinus communis]
		192_miR396	lychee_4998	malate dehydrogenase [Vitis vinifera]	4	vvi:100232859	vvi:100232859	K00026	MDH2	malate dehydrogenase	EC:1.1.1.37	ko00020(Citrate cycle (TCA cycle));ko00620(Pyruvate metabolism);ko00630(Glyoxylate and dicarboxylate metabolism);ko00710(Carbon fixation in photosynthetic organisms)	sp|P17783|MDHM_CITLA	P17783	GO:0005759(mitochondrial matrix);GO:0005488(binding);GO:0030060(L-malate dehydrogenase activity);GO:0044262(cellular carbohydrate metabolic process);GO:0006108(malate metabolic process);GO:0006099(tricarboxylic acid cycle)	gi|255563084|ref|XP_002522546.1|	>gi|255563084|ref|XP_002522546.1| malate dehydrogenase, putative [Ricinus communis]_x0001_gi|223538237|gb|EEF39846.1| malate dehydrogenase, putative [Ricinus communis]
		193_miR396	lychee_4998	malate dehydrogenase [Vitis vinifera]	4	vvi:100232859	vvi:100232859	K00026	MDH2	malate dehydrogenase	EC:1.1.1.37	ko00020(Citrate cycle (TCA cycle));ko00620(Pyruvate metabolism);ko00630(Glyoxylate and dicarboxylate metabolism);ko00710(Carbon fixation in photosynthetic organisms)	sp|P17783|MDHM_CITLA	P17783	GO:0005759(mitochondrial matrix);GO:0005488(binding);GO:0030060(L-malate dehydrogenase activity);GO:0044262(cellular carbohydrate metabolic process);GO:0006108(malate metabolic process);GO:0006099(tricarboxylic acid cycle)	gi|255563084|ref|XP_002522546.1|	>gi|255563084|ref|XP_002522546.1| malate dehydrogenase, putative [Ricinus communis]_x0001_gi|223538237|gb|EEF39846.1| malate dehydrogenase, putative [Ricinus communis]
	glycolysis	248_miR477	lychee_18509	Pyruvate kinase [Medicago truncatula]	2	ath:AT3G52990	ath:AT3G52990	K00873	PK, pyk	pyruvate kinase	EC:2.7.1.40	ko00010(Glycolysis / Gluconeogenesis);ko00230(Purine metabolism);ko00620(Pyruvate metabolism);ko00710(Carbon fixation in photosynthetic organisms);ko04930(Type II diabetes mellitus)	sp|Q42806|KPYC_SOYBN	Q42806	GO:0005737(cytoplasm);GO:0005524(ATP binding);GO:0000287(magnesium ion binding);GO:0030955(potassium ion binding);GO:0004743(pyruvate kinase activity);GO:0006096(glycolysis)	gi|224069760|ref|XP_002326407.1|	>gi|224069760|ref|XP_002326407.1| predicted protein [Populus trichocarpa]_x0001_gi|118480989|gb|ABK92448.1| unknown [Populus trichocarpa]_x0001_gi|222833600|gb|EEE72077.1| predicted protein [Populus trichocarpa]
	cellular response to glucose starvation	177_miR396	lychee_35615	PREDICTED: sucrose nonfermenting 4-like protein-like [Glycine max]	4	olu:OSTLU_19706	olu:OSTLU_19706	K07200	PRKAG	5'-AMP-activated protein kinase, regulatory gamma subunit	-	ko04910(Insulin signaling pathway);ko04920(Adipocytokine signaling pathway);ko05410(Hypertrophic cardiomyopathy (HCM))	sp|Q944A6|SNF4_ARATH	Q944A6	GO:0005737(cytoplasm);GO:0005634(nucleus);GO:0005515(protein binding);GO:0004674(protein serine/threonine kinase activity);GO:0005975(carbohydrate metabolic process);GO:0042149(cellular response to glucose starvation);GO:0046777(protein autophosphorylation)	gi|470121532|ref|XP_004296819.1|	>gi|470121532|ref|XP_004296819.1| PREDICTED: sucrose nonfermenting 4-like protein-like [Fragaria vesca subsp. vesca]
	1,3-beta-D-glucan synthase complex	197_miR396	lychee_16455	callose synthase 1 [Arabidopsis thaliana]	2	ath:AT1G05570	ath:AT1G05570	K11000	CALS1	callose synthase	EC:2.4.1.-	-	sp|Q9AUE0|CALS1_ARATH	Q9AUE0	GO:0000148(1,3-beta-D-glucan synthase complex);GO:0009504(cell plate);GO:0016021(integral to membrane);GO:0009506(plasmodesma);GO:0003843(1,3-beta-D-glucan synthase activity);GO:0006075(1,3-beta-D-glucan biosynthetic process);GO:0007047(cellular cell wall organization);GO:0008360(regulation of cell shape)	gi|462417036|gb|EMJ21773.1|	>gi|462417036|gb|EMJ21773.1| hypothetical protein PRUPE_ppa000074mg [Prunus persica]
		207_miR397	lychee_17098	PREDICTED: callose synthase 7 (LOC103489654) [Cucumis melo]	4	pop:POPTR_754371	pop:POPTR_754371	K00706	E2.4.1.34	1,3-beta-glucan synthase	EC:2.4.1.34	ko00500(Starch and sucrose metabolism)	sp|Q9SHJ3|CALS7_ARATH	Q9SHJ3	GO:0000148(1,3-beta-D-glucan synthase complex);GO:0016021(integral to membrane);GO:0003843(1,3-beta-D-glucan synthase activity);GO:0006075(1,3-beta-D-glucan biosynthetic process);GO:0080165(callose deposition in phloem sieve plate);GO:0007047(cellular cell wall organization);GO:0010233(phloem transport);GO:0008360(regulation of cell shape)	gi|224085364|ref|XP_002307554.1|	>gi|224085364|ref|XP_002307554.1| predicted protein [Populus trichocarpa]_x0001_gi|222857003|gb|EEE94550.1| predicted protein [Populus trichocarpa]
	1,3-beta-D-glucan synthase activity	197_miR396	lychee_16455	callose synthase 1 [Arabidopsis thaliana]	2	ath:AT1G05570	ath:AT1G05570	K11000	CALS1	callose synthase	EC:2.4.1.-	-	sp|Q9AUE0|CALS1_ARATH	Q9AUE0	GO:0000148(1,3-beta-D-glucan synthase complex);GO:0009504(cell plate);GO:0016021(integral to membrane);GO:0009506(plasmodesma);GO:0003843(1,3-beta-D-glucan synthase activity);GO:0006075(1,3-beta-D-glucan biosynthetic process);GO:0007047(cellular cell wall organization);GO:0008360(regulation of cell shape)	gi|462417036|gb|EMJ21773.1|	>gi|462417036|gb|EMJ21773.1| hypothetical protein PRUPE_ppa000074mg [Prunus persica]
		207_miR397	lychee_17098	PREDICTED: callose synthase 7 (LOC103489654) [Cucumis melo]	4	pop:POPTR_754371	pop:POPTR_754371	K00706	E2.4.1.34	1,3-beta-glucan synthase	EC:2.4.1.34	ko00500(Starch and sucrose metabolism)	sp|Q9SHJ3|CALS7_ARATH	Q9SHJ3	GO:0000148(1,3-beta-D-glucan synthase complex);GO:0016021(integral to membrane);GO:0003843(1,3-beta-D-glucan synthase activity);GO:0006075(1,3-beta-D-glucan biosynthetic process);GO:0080165(callose deposition in phloem sieve plate);GO:0007047(cellular cell wall organization);GO:0010233(phloem transport);GO:0008360(regulation of cell shape)	gi|224085364|ref|XP_002307554.1|	>gi|224085364|ref|XP_002307554.1| predicted protein [Populus trichocarpa]_x0001_gi|222857003|gb|EEE94550.1| predicted protein [Populus trichocarpa]
TCA cycling	tricarboxylic acid cycle/malate metabolic process	177_miR396	lychee_4998	malate dehydrogenase [Vitis vinifera]	2	vvi:100232859	vvi:100232859	K00026	MDH2	malate dehydrogenase	EC:1.1.1.37	ko00020(Citrate cycle (TCA cycle));ko00620(Pyruvate metabolism);ko00630(Glyoxylate and dicarboxylate metabolism);ko00710(Carbon fixation in photosynthetic organisms)	sp|P17783|MDHM_CITLA	P17783	GO:0005759(mitochondrial matrix);GO:0005488(binding);GO:0030060(L-malate dehydrogenase activity);GO:0044262(cellular carbohydrate metabolic process);GO:0006108(malate metabolic process);GO:0006099(tricarboxylic acid cycle)	gi|255563084|ref|XP_002522546.1|	>gi|255563084|ref|XP_002522546.1| malate dehydrogenase, putative [Ricinus communis]_x0001_gi|223538237|gb|EEF39846.1| malate dehydrogenase, putative [Ricinus communis]
		192_miR396	lychee_4998	malate dehydrogenase [Vitis vinifera]	4	vvi:100232859	vvi:100232859	K00026	MDH2	malate dehydrogenase	EC:1.1.1.37	ko00020(Citrate cycle (TCA cycle));ko00620(Pyruvate metabolism);ko00630(Glyoxylate and dicarboxylate metabolism);ko00710(Carbon fixation in photosynthetic organisms)	sp|P17783|MDHM_CITLA	P17783	GO:0005759(mitochondrial matrix);GO:0005488(binding);GO:0030060(L-malate dehydrogenase activity);GO:0044262(cellular carbohydrate metabolic process);GO:0006108(malate metabolic process);GO:0006099(tricarboxylic acid cycle)	gi|255563084|ref|XP_002522546.1|	>gi|255563084|ref|XP_002522546.1| malate dehydrogenase, putative [Ricinus communis]_x0001_gi|223538237|gb|EEF39846.1| malate dehydrogenase, putative [Ricinus communis]
		193_miR396	lychee_4998	malate dehydrogenase [Vitis vinifera]	4	vvi:100232859	vvi:100232859	K00026	MDH2	malate dehydrogenase	EC:1.1.1.37	ko00020(Citrate cycle (TCA cycle));ko00620(Pyruvate metabolism);ko00630(Glyoxylate and dicarboxylate metabolism);ko00710(Carbon fixation in photosynthetic organisms)	sp|P17783|MDHM_CITLA	P17783	GO:0005759(mitochondrial matrix);GO:0005488(binding);GO:0030060(L-malate dehydrogenase activity);GO:0044262(cellular carbohydrate metabolic process);GO:0006108(malate metabolic process);GO:0006099(tricarboxylic acid cycle)	gi|255563084|ref|XP_002522546.1|	>gi|255563084|ref|XP_002522546.1| malate dehydrogenase, putative [Ricinus communis]_x0001_gi|223538237|gb|EEF39846.1| malate dehydrogenase, putative [Ricinus communis]
	L-malate dehydrogenase activity	177_miR396	lychee_4998	malate dehydrogenase [Vitis vinifera]	2	vvi:100232859	vvi:100232859	K00026	MDH2	malate dehydrogenase	EC:1.1.1.37	ko00020(Citrate cycle (TCA cycle));ko00620(Pyruvate metabolism);ko00630(Glyoxylate and dicarboxylate metabolism);ko00710(Carbon fixation in photosynthetic organisms)	sp|P17783|MDHM_CITLA	P17783	GO:0005759(mitochondrial matrix);GO:0005488(binding);GO:0030060(L-malate dehydrogenase activity);GO:0044262(cellular carbohydrate metabolic process);GO:0006108(malate metabolic process);GO:0006099(tricarboxylic acid cycle)	gi|255563084|ref|XP_002522546.1|	>gi|255563084|ref|XP_002522546.1| malate dehydrogenase, putative [Ricinus communis]_x0001_gi|223538237|gb|EEF39846.1| malate dehydrogenase, putative [Ricinus communis]
		192_miR396	lychee_4998	malate dehydrogenase [Vitis vinifera]	4	vvi:100232859	vvi:100232859	K00026	MDH2	malate dehydrogenase	EC:1.1.1.37	ko00020(Citrate cycle (TCA cycle));ko00620(Pyruvate metabolism);ko00630(Glyoxylate and dicarboxylate metabolism);ko00710(Carbon fixation in photosynthetic organisms)	sp|P17783|MDHM_CITLA	P17783	GO:0005759(mitochondrial matrix);GO:0005488(binding);GO:0030060(L-malate dehydrogenase activity);GO:0044262(cellular carbohydrate metabolic process);GO:0006108(malate metabolic process);GO:0006099(tricarboxylic acid cycle)	gi|255563084|ref|XP_002522546.1|	>gi|255563084|ref|XP_002522546.1| malate dehydrogenase, putative [Ricinus communis]_x0001_gi|223538237|gb|EEF39846.1| malate dehydrogenase, putative [Ricinus communis]
		193_miR396	lychee_4998	malate dehydrogenase [Vitis vinifera]	4	vvi:100232859	vvi:100232859	K00026	MDH2	malate dehydrogenase	EC:1.1.1.37	ko00020(Citrate cycle (TCA cycle));ko00620(Pyruvate metabolism);ko00630(Glyoxylate and dicarboxylate metabolism);ko00710(Carbon fixation in photosynthetic organisms)	sp|P17783|MDHM_CITLA	P17783	GO:0005759(mitochondrial matrix);GO:0005488(binding);GO:0030060(L-malate dehydrogenase activity);GO:0044262(cellular carbohydrate metabolic process);GO:0006108(malate metabolic process);GO:0006099(tricarboxylic acid cycle)	gi|255563084|ref|XP_002522546.1|	>gi|255563084|ref|XP_002522546.1| malate dehydrogenase, putative [Ricinus communis]_x0001_gi|223538237|gb|EEF39846.1| malate dehydrogenase, putative [Ricinus communis]
	pyruvate kinase activity	248_miR477	lychee_18509	Pyruvate kinase [Medicago truncatula]	2	ath:AT3G52990	ath:AT3G52990	K00873	PK, pyk	pyruvate kinase	EC:2.7.1.40	ko00010(Glycolysis / Gluconeogenesis);ko00230(Purine metabolism);ko00620(Pyruvate metabolism);ko00710(Carbon fixation in photosynthetic organisms);ko04930(Type II diabetes mellitus)	sp|Q42806|KPYC_SOYBN	Q42806	GO:0005737(cytoplasm);GO:0005524(ATP binding);GO:0000287(magnesium ion binding);GO:0030955(potassium ion binding);GO:0004743(pyruvate kinase activity);GO:0006096(glycolysis)	gi|224069760|ref|XP_002326407.1|	>gi|224069760|ref|XP_002326407.1| predicted protein [Populus trichocarpa]_x0001_gi|118480989|gb|ABK92448.1| unknown [Populus trichocarpa]_x0001_gi|222833600|gb|EEE72077.1| predicted protein [Populus trichocarpa]
SnRK	protein serine/threonine kinase activity	165_miR396	lychee_9553	serine/threonine-protein kinase SRK2A [Arabidopsis thaliana]	3	ath:AT1G10940	ath:AT1G10940	K08286	ASK1	protein-serine/threonine kinase	EC:2.7.11.-	-	sp|P43291|SRK2A_ARATH	P43291	GO:0005829(cytosol);GO:0005634(nucleus);GO:0005524(ATP binding);GO:0005515(protein binding);GO:0004674(protein serine/threonine kinase activity);GO:0009737(response to abscisic acid stimulus);GO:0009651(response to salt stress)	gi|224118462|ref|XP_002331488.1|	>gi|224118462|ref|XP_002331488.1| predicted protein [Populus trichocarpa]_x0001_gi|222873566|gb|EEF10697.1| predicted protein [Populus trichocarpa]
		197_miR396	lychee_9553	serine/threonine-protein kinase SRK2A [Arabidopsis thaliana]	2	ath:AT1G10940	ath:AT1G10940	K08286	ASK1	protein-serine/threonine kinase	EC:2.7.11.-	-	sp|P43291|SRK2A_ARATH	P43291	GO:0005829(cytosol);GO:0005634(nucleus);GO:0005524(ATP binding);GO:0005515(protein binding);GO:0004674(protein serine/threonine kinase activity);GO:0009737(response to abscisic acid stimulus);GO:0009651(response to salt stress)	gi|224118462|ref|XP_002331488.1|	>gi|224118462|ref|XP_002331488.1| predicted protein [Populus trichocarpa]_x0001_gi|222873566|gb|EEF10697.1| predicted protein [Populus trichocarpa]
		166_miR396	lychee_42796	predicted protein [Populus trichocarpa]	2	ath:AT5G38990	ath:AT5G38990	K04733	IRAK4	interleukin-1 receptor-associated kinase 4	EC:2.7.11.1	ko04210(Apoptosis);ko04620(Toll-like receptor signaling pathway);ko04722(Neurotrophin signaling pathway);ko05140(Leishmaniasis);ko05142(Chagas disease)	sp|Q39202|RLK1_ARATH	Q39202	GO:0016021(integral to membrane);GO:0044459(plasma membrane part);GO:0005524(ATP binding);GO:0005516(calmodulin binding);GO:0004674(protein serine/threonine kinase activity);GO:0004872(receptor activity);GO:0005529(sugar binding)	gi|224120876|ref|XP_002330848.1|	>gi|224120876|ref|XP_002330848.1| predicted protein [Populus trichocarpa]_x0001_gi|222872670|gb|EEF09801.1| predicted protein [Populus trichocarpa]
		172_miR396	lychee_42796	predicted protein [Populus trichocarpa]	2	ath:AT5G38990	ath:AT5G38990	K04733	IRAK4	interleukin-1 receptor-associated kinase 4	EC:2.7.11.1	ko04210(Apoptosis);ko04620(Toll-like receptor signaling pathway);ko04722(Neurotrophin signaling pathway);ko05140(Leishmaniasis);ko05142(Chagas disease)	sp|Q39202|RLK1_ARATH	Q39202	GO:0016021(integral to membrane);GO:0044459(plasma membrane part);GO:0005524(ATP binding);GO:0005516(calmodulin binding);GO:0004674(protein serine/threonine kinase activity);GO:0004872(receptor activity);GO:0005529(sugar binding)	gi|224120876|ref|XP_002330848.1|	>gi|224120876|ref|XP_002330848.1| predicted protein [Populus trichocarpa]_x0001_gi|222872670|gb|EEF09801.1| predicted protein [Populus trichocarpa]
		197_miR396	lychee_42796	predicted protein [Populus trichocarpa]	4	ath:AT5G38990	ath:AT5G38990	K04733	IRAK4	interleukin-1 receptor-associated kinase 4	EC:2.7.11.1	ko04210(Apoptosis);ko04620(Toll-like receptor signaling pathway);ko04722(Neurotrophin signaling pathway);ko05140(Leishmaniasis);ko05142(Chagas disease)	sp|Q39202|RLK1_ARATH	Q39202	GO:0016021(integral to membrane);GO:0044459(plasma membrane part);GO:0005524(ATP binding);GO:0005516(calmodulin binding);GO:0004674(protein serine/threonine kinase activity);GO:0004872(receptor activity);GO:0005529(sugar binding)	gi|224120876|ref|XP_002330848.1|	>gi|224120876|ref|XP_002330848.1| predicted protein [Populus trichocarpa]_x0001_gi|222872670|gb|EEF09801.1| predicted protein [Populus trichocarpa]
		172_miR396	lychee_10194	PREDICTED: glycogen synthase kinase-3 homolog MsK-1-like [Glycine max]	2	ath:AT5G26751	ath:AT5G26751	K00924	ATSK11		-	-	sp|P43288|KSG1_ARATH	P43288	GO:0005829(cytosol);GO:0005524(ATP binding);GO:0004674(protein serine/threonine kinase activity);GO:0009933(meristem structural organization)	gi|225450484|ref|XP_002280673.1|	>gi|225450484|ref|XP_002280673.1| PREDICTED: shaggy-related protein kinase alpha [Vitis vinifera]
		177_miR396	lychee_35615	PREDICTED: sucrose nonfermenting 4-like protein-like [Glycine max]	4	olu:OSTLU_19706	olu:OSTLU_19706	K07200	PRKAG	5'-AMP-activated protein kinase, regulatory gamma subunit	-	ko04910(Insulin signaling pathway);ko04920(Adipocytokine signaling pathway);ko05410(Hypertrophic cardiomyopathy (HCM))	sp|Q944A6|SNF4_ARATH	Q944A6	GO:0005737(cytoplasm);GO:0005634(nucleus);GO:0005515(protein binding);GO:0004674(protein serine/threonine kinase activity);GO:0005975(carbohydrate metabolic process);GO:0042149(cellular response to glucose starvation);GO:0046777(protein autophosphorylation)	gi|470121532|ref|XP_004296819.1|	>gi|470121532|ref|XP_004296819.1| PREDICTED: sucrose nonfermenting 4-like protein-like [Fragaria vesca subsp. vesca]
		269_miR827	lychee_44925	predicted protein [Populus trichocarpa]	2	ath:AT4G35600	ath:AT4G35600	K00924	CONNEXIN 32		-	-	sp|Q9STJ8|Y4539_ARATH	Q9STJ8	GO:0016021(integral to membrane);GO:0005886(plasma membrane);GO:0005524(ATP binding);GO:0004674(protein serine/threonine kinase activity);GO:0004872(receptor activity)	gi|470145007|ref|XP_004308136.1|	>gi|470145007|ref|XP_004308136.1| PREDICTED: receptor-like serine/threonine-protein kinase At4g25390-like [Fragaria vesca subsp. vesca]
		33_miR159	lychee_41181	PREDICTED: G-type lectin S-receptor-like serine/threonine-protein kinase At4g27290-like [Vitis vinifera]	2	ath:AT4G35600	ath:AT4G35600	K00924	CONNEXIN 32		-	-	sp|Q9S972|SD16_ARATH	Q9S972	GO:0005829(cytosol);GO:0016021(integral to membrane);GO:0005886(plasma membrane);GO:0005524(ATP binding);GO:0004674(protein serine/threonine kinase activity);GO:0005529(sugar binding);GO:0031625(ubiquitin protein ligase binding);GO:0034613(cellular protein localization);GO:0046777(protein autophosphorylation);GO:0048544(recognition of pollen)	gi|224115098|ref|XP_002316939.1|	>gi|224115098|ref|XP_002316939.1| predicted protein [Populus trichocarpa]_x0001_gi|222860004|gb|EEE97551.1| predicted protein [Populus trichocarpa]
		33_miR159	lychee_40641	PREDICTED: uncharacterized protein LOC100253928 [Vitis vinifera]	2	hsa:4583	hsa:4583	K10955	MUC2	intestinal mucin-2	-	ko05110(Vibrio cholerae infection)	sp|Q9LK03|PERK2_ARATH	Q9LK03	GO:0016021(integral to membrane);GO:0005886(plasma membrane);GO:0005524(ATP binding);GO:0004674(protein serine/threonine kinase activity);GO:0004872(receptor activity)	gi|462409539|gb|EMJ14873.1|	>gi|462409539|gb|EMJ14873.1| hypothetical protein PRUPE_ppa000969mg [Prunus persica]
		3_miR1448	lychee_58615	PREDICTED: probable LRR receptor-like serine/threonine-protein kinase At5g10290 (LOC103333100) [Prunus mume]	4	ath:AT1G75820	ath:AT1G75820	K00924	CLV1		-	-	sp|C0LGT1|Y5129_ARATH	C0LGT1	GO:0016021(integral to membrane);GO:0005886(plasma membrane);GO:0005524(ATP binding);GO:0004674(protein serine/threonine kinase activity);GO:0004872(receptor activity)	gi|224093748|ref|XP_002309974.1|	>gi|224093748|ref|XP_002309974.1| predicted protein [Populus trichocarpa]_x0001_gi|222852877|gb|EEE90424.1| predicted protein [Populus trichocarpa]
respiratory chain	ATP biosynthetic process	193_miR396	lychee_13394	PREDICTED: plasma membrane ATPase 4-like isoform 2 [Glycine max]	2	osa:4337257	osa:4337257	K01535	E3.6.3.6	H+-transporting ATPase	EC:3.6.3.6	ko00190(Oxidative phosphorylation)	sp|Q7XPY2|PMA1_ORYSJ	Q7XPY2	GO:0016021(integral to membrane);GO:0005886(plasma membrane);GO:0005524(ATP binding);GO:0008553(hydrogen-exporting ATPase activity, phosphorylative mechanism);GO:0046872(metal ion binding);GO:0006754(ATP biosynthetic process)	gi|392055980|gb|AFM52333.1|	>gi|392055980|gb|AFM52333.1| plasma membrane H+-ATPase [Malus xiaojinensis]
		166_miR396	lychee_13394	PREDICTED: plasma membrane ATPase 4-like isoform 2 [Glycine max]	2	osa:4337257	osa:4337257	K01535	E3.6.3.6	H+-transporting ATPase	EC:3.6.3.6	ko00190(Oxidative phosphorylation)	sp|Q7XPY2|PMA1_ORYSJ	Q7XPY2	GO:0016021(integral to membrane);GO:0005886(plasma membrane);GO:0005524(ATP binding);GO:0008553(hydrogen-exporting ATPase activity, phosphorylative mechanism);GO:0046872(metal ion binding);GO:0006754(ATP biosynthetic process)	gi|392055980|gb|AFM52333.1|	>gi|392055980|gb|AFM52333.1| plasma membrane H+-ATPase [Malus xiaojinensis]
		172_miR396	lychee_13394	PREDICTED: plasma membrane ATPase 4-like isoform 2 [Glycine max]	2	osa:4337257	osa:4337257	K01535	E3.6.3.6	H+-transporting ATPase	EC:3.6.3.6	ko00190(Oxidative phosphorylation)	sp|Q7XPY2|PMA1_ORYSJ	Q7XPY2	GO:0016021(integral to membrane);GO:0005886(plasma membrane);GO:0005524(ATP binding);GO:0008553(hydrogen-exporting ATPase activity, phosphorylative mechanism);GO:0046872(metal ion binding);GO:0006754(ATP biosynthetic process)	gi|392055980|gb|AFM52333.1|	>gi|392055980|gb|AFM52333.1| plasma membrane H+-ATPase [Malus xiaojinensis]
	ATP synthesis coupled electron transport	50_miR159	lychee_47868	NADH-plastoquinone oxidoreductase subunit 2 [Coffea arabica]	4	ath:ArthCp068	ath:ArthCp068	K05573	ndhB	NADH dehydrogenase I subunit 2	EC:1.6.5.3	ko00190(Oxidative phosphorylation)	sp|P0CC48|NU2C1_COFAR	P0CC48	GO:0009535(chloroplast thylakoid membrane);GO:0016021(integral to membrane);GO:0008137(NADH dehydrogenase (ubiquinone) activity);GO:0048038(quinone binding);GO:0042773(ATP synthesis coupled electron transport);GO:0006810(transport)	gi|460365359|ref|XP_004228570.1|	>gi|460365359|ref|XP_004228570.1| PREDICTED: NAD(P)H-quinone oxidoreductase subunit 2 A, chloroplastic-like [Solanum lycopersicum]
		51_miR159	lychee_47868	NADH-plastoquinone oxidoreductase subunit 2 [Coffea arabica]	4	ath:ArthCp068	ath:ArthCp068	K05573	ndhB	NADH dehydrogenase I subunit 2	EC:1.6.5.3	ko00190(Oxidative phosphorylation)	sp|P0CC48|NU2C1_COFAR	P0CC48	GO:0009535(chloroplast thylakoid membrane);GO:0016021(integral to membrane);GO:0008137(NADH dehydrogenase (ubiquinone) activity);GO:0048038(quinone binding);GO:0042773(ATP synthesis coupled electron transport);GO:0006810(transport)	gi|460365359|ref|XP_004228570.1|	>gi|460365359|ref|XP_004228570.1| PREDICTED: NAD(P)H-quinone oxidoreductase subunit 2 A, chloroplastic-like [Solanum lycopersicum]
	hydrogen-exporting ATPase activity, phosphorylative mechanism	166_miR396	lychee_13394	PREDICTED: plasma membrane ATPase 4-like isoform 2 [Glycine max]	2	osa:4337257	osa:4337257	K01535	E3.6.3.6	H+-transporting ATPase	EC:3.6.3.6	ko00190(Oxidative phosphorylation)	sp|Q7XPY2|PMA1_ORYSJ	Q7XPY2	GO:0016021(integral to membrane);GO:0005886(plasma membrane);GO:0005524(ATP binding);GO:0008553(hydrogen-exporting ATPase activity, phosphorylative mechanism);GO:0046872(metal ion binding);GO:0006754(ATP biosynthetic process)	gi|392055980|gb|AFM52333.1|	>gi|392055980|gb|AFM52333.1| plasma membrane H+-ATPase [Malus xiaojinensis]
		172_miR396	lychee_13394	PREDICTED: plasma membrane ATPase 4-like isoform 2 [Glycine max]	2	osa:4337257	osa:4337257	K01535	E3.6.3.6	H+-transporting ATPase	EC:3.6.3.6	ko00190(Oxidative phosphorylation)	sp|Q7XPY2|PMA1_ORYSJ	Q7XPY2	GO:0016021(integral to membrane);GO:0005886(plasma membrane);GO:0005524(ATP binding);GO:0008553(hydrogen-exporting ATPase activity, phosphorylative mechanism);GO:0046872(metal ion binding);GO:0006754(ATP biosynthetic process)	gi|392055980|gb|AFM52333.1|	>gi|392055980|gb|AFM52333.1| plasma membrane H+-ATPase [Malus xiaojinensis]
		193_miR396	lychee_13394	PREDICTED: plasma membrane ATPase 4-like isoform 2 [Glycine max]	2	osa:4337257	osa:4337257	K01535	E3.6.3.6	H+-transporting ATPase	EC:3.6.3.6	ko00190(Oxidative phosphorylation)	sp|Q7XPY2|PMA1_ORYSJ	Q7XPY2	GO:0016021(integral to membrane);GO:0005886(plasma membrane);GO:0005524(ATP binding);GO:0008553(hydrogen-exporting ATPase activity, phosphorylative mechanism);GO:0046872(metal ion binding);GO:0006754(ATP biosynthetic process)	gi|392055980|gb|AFM52333.1|	>gi|392055980|gb|AFM52333.1| plasma membrane H+-ATPase [Malus xiaojinensis]
	ATP binding	228_miR4224	lychee_44035	PREDICTED: mitogen-activated protein kinase homolog MMK1-like isoform 1 [Glycine max]	2	vvi:100242320	vvi:100242320	K04371	ERK1_2	extracellular signal-regulated kinase 1/2	EC:2.7.11.24	ko04010(MAPK signaling pathway);ko04012(ErbB signaling pathway);ko04013(MAPK signaling pathway - fly);ko04062(Chemokine signaling pathway);ko04114(Oocyte meiosis);ko04150(mTOR signaling pathway);ko04270(Vascular smooth muscle contraction);ko04320(Dorso-ventral axis formation);ko04350(TGF-beta signaling pathway);ko04360(Axon guidance);ko04370(VEGF signaling pathway);ko04510(Focal adhesion);ko04520…	sp|Q06060|MAPK_PEA	Q06060	GO:0005524(ATP binding);GO:0004707(MAP kinase activity);GO:0007049(cell cycle)	gi|218197611|gb|EEC80038.1|	>gi|218197611|gb|EEC80038.1| hypothetical protein OsI_21727 [Oryza sativa Indica Group]
	ATPase activity	249_miR477	lychee_52991	PREDICTED: LOW QUALITY PROTEIN: midasin-like [Vitis vinifera]	2	dme:Dmel_CG13185	dme:Dmel_CG13185	K01516	E3.6.1.15	nucleoside-triphosphatase	EC:3.6.1.15	ko00230(Purine metabolism);ko00730(Thiamine metabolism)	sp|Q869L3|MDN1_DICDI	Q869L3	GO:0005634(nucleus);GO:0005524(ATP binding);GO:0016887(ATPase activity);GO:0008134(transcription factor binding);GO:0043254(regulation of protein complex assembly);GO:0006355(regulation of transcription, DNA-dependent)	gi|359482729|ref|XP_002274489.2|	>gi|359482729|ref|XP_002274489.2| PREDICTED: LOW QUALITY PROTEIN: midasin-like [Vitis vinifera]
	electron transport chain	177_miR396	lychee_47187	NADH-quinone oxidoreductase subunit F [Medicago truncatula]	2	pop:POPTR_821834	pop:POPTR_821834	K03942	NDUFV1	NADH dehydrogenase (ubiquinone) flavoprotein 1	EC:1.6.5.3 1.6.99.3	ko00190(Oxidative phosphorylation);ko05010(Alzheimer's disease);ko05012(Parkinson's disease);ko05016(Huntington's disease)	sp|Q9FNN5|NDUV1_ARATH	Q9FNN5	GO:0005747(mitochondrial respiratory chain complex I);GO:0051539(4 iron, 4 sulfur cluster binding);GO:0010181(FMN binding);GO:0046872(metal ion binding);GO:0051287(NAD binding);GO:0008137(NADH dehydrogenase (ubiquinone) activity);GO:0022900(electron transport chain);GO:0006810(transport)	gi|224110746|ref|XP_002315622.1|	>gi|224110746|ref|XP_002315622.1| predicted protein [Populus trichocarpa]_x0001_gi|222864662|gb|EEF01793.1| predicted protein [Populus trichocarpa]
	mitochondrial respiratory chain complex I	177_miR396	lychee_47187	NADH-quinone oxidoreductase subunit F [Medicago truncatula]	2	pop:POPTR_821834	pop:POPTR_821834	K03942	NDUFV1	NADH dehydrogenase (ubiquinone) flavoprotein 1	EC:1.6.5.3 1.6.99.3	ko00190(Oxidative phosphorylation);ko05010(Alzheimer's disease);ko05012(Parkinson's disease);ko05016(Huntington's disease)	sp|Q9FNN5|NDUV1_ARATH	Q9FNN5	GO:0005747(mitochondrial respiratory chain complex I);GO:0051539(4 iron, 4 sulfur cluster binding);GO:0010181(FMN binding);GO:0046872(metal ion binding);GO:0051287(NAD binding);GO:0008137(NADH dehydrogenase (ubiquinone) activity);GO:0022900(electron transport chain);GO:0006810(transport)	gi|224110746|ref|XP_002315622.1|	>gi|224110746|ref|XP_002315622.1| predicted protein [Populus trichocarpa]_x0001_gi|222864662|gb|EEF01793.1| predicted protein [Populus trichocarpa]
	NADH dehydrogenase (ubiquinone) activity	177_miR396	lychee_47187	NADH-quinone oxidoreductase subunit F [Medicago truncatula]	2	pop:POPTR_821834	pop:POPTR_821834	K03942	NDUFV1	NADH dehydrogenase (ubiquinone) flavoprotein 1	EC:1.6.5.3 1.6.99.3	ko00190(Oxidative phosphorylation);ko05010(Alzheimer's disease);ko05012(Parkinson's disease);ko05016(Huntington's disease)	sp|Q9FNN5|NDUV1_ARATH	Q9FNN5	GO:0005747(mitochondrial respiratory chain complex I);GO:0051539(4 iron, 4 sulfur cluster binding);GO:0010181(FMN binding);GO:0046872(metal ion binding);GO:0051287(NAD binding);GO:0008137(NADH dehydrogenase (ubiquinone) activity);GO:0022900(electron transport chain);GO:0006810(transport)	gi|224110746|ref|XP_002315622.1|	>gi|224110746|ref|XP_002315622.1| predicted protein [Populus trichocarpa]_x0001_gi|222864662|gb|EEF01793.1| predicted protein [Populus trichocarpa]
		50_miR159	lychee_47868	NADH-plastoquinone oxidoreductase subunit 2 [Coffea arabica]	4	ath:ArthCp068	ath:ArthCp068	K05573	ndhB	NADH dehydrogenase I subunit 2	EC:1.6.5.3	ko00190(Oxidative phosphorylation)	sp|P0CC48|NU2C1_COFAR	P0CC48	GO:0009535(chloroplast thylakoid membrane);GO:0016021(integral to membrane);GO:0008137(NADH dehydrogenase (ubiquinone) activity);GO:0048038(quinone binding);GO:0042773(ATP synthesis coupled electron transport);GO:0006810(transport)	gi|460365359|ref|XP_004228570.1|	>gi|460365359|ref|XP_004228570.1| PREDICTED: NAD(P)H-quinone oxidoreductase subunit 2 A, chloroplastic-like [Solanum lycopersicum]
		51_miR159	lychee_47868	NADH-plastoquinone oxidoreductase subunit 2 [Coffea arabica]	4	ath:ArthCp068	ath:ArthCp068	K05573	ndhB	NADH dehydrogenase I subunit 2	EC:1.6.5.3	ko00190(Oxidative phosphorylation)	sp|P0CC48|NU2C1_COFAR	P0CC48	GO:0009535(chloroplast thylakoid membrane);GO:0016021(integral to membrane);GO:0008137(NADH dehydrogenase (ubiquinone) activity);GO:0048038(quinone binding);GO:0042773(ATP synthesis coupled electron transport);GO:0006810(transport)	gi|460365359|ref|XP_004228570.1|	>gi|460365359|ref|XP_004228570.1| PREDICTED: NAD(P)H-quinone oxidoreductase subunit 2 A, chloroplastic-like [Solanum lycopersicum]
proteolysis	proteolysis	161_miR396	lychee_55389	cysteine protease CP1 [Manihot esculenta]	4	ath:AT5G43060	ath:AT5G43060	K01376	cysteine proteinase, putative / thiol protease, putative		-	-	sp|P43297|RD21A_ARATH	P43297	GO:0048046(apoplast);GO:0009507(chloroplast);GO:0009506(plasmodesma);GO:0005773(vacuole);GO:0004197(cysteine-type endopeptidase activity);GO:0005515(protein binding);GO:0006508(proteolysis)	gi|255538210|ref|XP_002510170.1|	>gi|255538210|ref|XP_002510170.1| cysteine protease, putative [Ricinus communis]_x0001_gi|223550871|gb|EEF52357.1| cysteine protease, putative [Ricinus communis]
		165_miR396	lychee_55389	cysteine protease CP1 [Manihot esculenta]	2	ath:AT5G43060	ath:AT5G43060	K01376	cysteine proteinase, putative / thiol protease, putative		-	-	sp|P43297|RD21A_ARATH	P43297	GO:0048046(apoplast);GO:0009507(chloroplast);GO:0009506(plasmodesma);GO:0005773(vacuole);GO:0004197(cysteine-type endopeptidase activity);GO:0005515(protein binding);GO:0006508(proteolysis)	gi|255538210|ref|XP_002510170.1|	>gi|255538210|ref|XP_002510170.1| cysteine protease, putative [Ricinus communis]_x0001_gi|223550871|gb|EEF52357.1| cysteine protease, putative [Ricinus communis]
(2). Targets selected according to KEGG classification
KO term		#SmallRNA	Target	target_annotation	Category	Subject id	KEGG_gene_symbol	symbol	KO_ENTRY	KO_name	Enzyme	ko_term	Subject id	swiss_prot	GO_term	Subject id	Nr Annotation
apoptiosis	Apoptosis	166_miR396	lychee_42796	predicted protein [Populus trichocarpa]	2	ath:AT5G38990	ath:AT5G38990	K04733	IRAK4	interleukin-1 receptor-associated kinase 4	EC:2.7.11.1	ko04210(Apoptosis);ko04620(Toll-like receptor signaling pathway);ko04722(Neurotrophin signaling pathway);ko05140(Leishmaniasis);ko05142(Chagas disease)	sp|Q39202|RLK1_ARATH	Q39202	GO:0016021(integral to membrane);GO:0044459(plasma membrane part);GO:0005524(ATP binding);GO:0005516(calmodulin binding);GO:0004674(protein serine/threonine kinase activity);GO:0004872(receptor activity);GO:0005529(sugar binding)	gi|224120876|ref|XP_002330848.1|	>gi|224120876|ref|XP_002330848.1| predicted protein [Populus trichocarpa]_x0001_gi|222872670|gb|EEF09801.1| predicted protein [Populus trichocarpa]
		172_miR396	lychee_42796	predicted protein [Populus trichocarpa]	2	ath:AT5G38990	ath:AT5G38990	K04733	IRAK4	interleukin-1 receptor-associated kinase 4	EC:2.7.11.1	ko04210(Apoptosis);ko04620(Toll-like receptor signaling pathway);ko04722(Neurotrophin signaling pathway);ko05140(Leishmaniasis);ko05142(Chagas disease)	sp|Q39202|RLK1_ARATH	Q39202	GO:0016021(integral to membrane);GO:0044459(plasma membrane part);GO:0005524(ATP binding);GO:0005516(calmodulin binding);GO:0004674(protein serine/threonine kinase activity);GO:0004872(receptor activity);GO:0005529(sugar binding)	gi|224120876|ref|XP_002330848.1|	>gi|224120876|ref|XP_002330848.1| predicted protein [Populus trichocarpa]_x0001_gi|222872670|gb|EEF09801.1| predicted protein [Populus trichocarpa]
		197_miR396	lychee_42796	predicted protein [Populus trichocarpa]	4	ath:AT5G38990	ath:AT5G38990	K04733	IRAK4	interleukin-1 receptor-associated kinase 4	EC:2.7.11.1	ko04210(Apoptosis);ko04620(Toll-like receptor signaling pathway);ko04722(Neurotrophin signaling pathway);ko05140(Leishmaniasis);ko05142(Chagas disease)	sp|Q39202|RLK1_ARATH	Q39202	GO:0016021(integral to membrane);GO:0044459(plasma membrane part);GO:0005524(ATP binding);GO:0005516(calmodulin binding);GO:0004674(protein serine/threonine kinase activity);GO:0004872(receptor activity);GO:0005529(sugar binding)	gi|224120876|ref|XP_002330848.1|	>gi|224120876|ref|XP_002330848.1| predicted protein [Populus trichocarpa]_x0001_gi|222872670|gb|EEF09801.1| predicted protein [Populus trichocarpa]
	RNA degradation	166_miR396	lychee_42666	unnamed protein product [Vitis vinifera]	2	cbe:Cbei_2925	cbe:Cbei_2925	K05592	deaD	ATP-dependent RNA helicase DeaD	-	ko03018(RNA degradation)	sp|Q3E9C3|RH58_ARATH	Q3E9C3	GO:0009507(chloroplast);GO:0005524(ATP binding);GO:0008026(ATP-dependent helicase activity);GO:0003723(RNA binding)	gi|225432566|ref|XP_002277780.1|	>gi|225432566|ref|XP_002277780.1| PREDICTED: DEAD-box ATP-dependent RNA helicase 58, chloroplastic-like [Vitis vinifera]
pathogen defense	Bacterial secretion system	170_miR396	lychee_33937	PREDICTED: cell division protein ftsY homolog [Glycine max]	4	vvi:100267692	vvi:100267692	K03110	ftsY	fused signal recognition particle receptor	-	ko03060(Protein export);ko03070(Bacterial secretion system)	sp|O80842|CFTSY_ARATH	O80842	GO:0009534(chloroplast thylakoid);GO:0005525(GTP binding);GO:0017111(nucleoside-triphosphatase activity);GO:0005515(protein binding);GO:0004872(receptor activity);GO:0009772(photosynthetic electron transport in photosystem II);GO:0045038(protein import into chloroplast thylakoid membrane);GO:0006614(SRP-dependent cotranslational protein targeting to membrane);GO:0010027(thylakoid membrane organiz…	gi|225453710|ref|XP_002269433.1|	>gi|225453710|ref|XP_002269433.1| PREDICTED: cell division protein FtsY homolog, chloroplastic [Vitis vinifera]_x0001_gi|296089055|emb|CBI38758.3| unnamed protein product [Vitis vinifera]
		194_miR396	lychee_33937	PREDICTED: cell division protein ftsY homolog [Glycine max]	4	vvi:100267692	vvi:100267692	K03110	ftsY	fused signal recognition particle receptor	-	ko03060(Protein export);ko03070(Bacterial secretion system)	sp|O80842|CFTSY_ARATH	O80842	GO:0009534(chloroplast thylakoid);GO:0005525(GTP binding);GO:0017111(nucleoside-triphosphatase activity);GO:0005515(protein binding);GO:0004872(receptor activity);GO:0009772(photosynthetic electron transport in photosystem II);GO:0045038(protein import into chloroplast thylakoid membrane);GO:0006614(SRP-dependent cotranslational protein targeting to membrane);GO:0010027(thylakoid membrane organiz…	gi|225453710|ref|XP_002269433.1|	>gi|225453710|ref|XP_002269433.1| PREDICTED: cell division protein FtsY homolog, chloroplastic [Vitis vinifera]_x0001_gi|296089055|emb|CBI38758.3| unnamed protein product [Vitis vinifera]
	Plant-pathogen interaction	175_miR396	lychee_37987	hypothetical protein SORBIDRAFT_02g043510 [Sorghum bicolor]	0	vvi:100261610	vvi:100261610	K02183	CALM	calmodulin	-	ko04020(Calcium signaling pathway);ko04070(Phosphatidylinositol signaling system);ko04114(Oocyte meiosis);ko04270(Vascular smooth muscle contraction);ko04626(Plant-pathogen interaction);ko04720(Long-term potentiation);ko04722(Neurotrophin signaling pathway);ko04740(Olfactory transduction);ko04744(Phototransduction);ko04745(Phototransduction - fly);ko04910(Insulin signaling pathway);ko04912(GnRH s…	sp|P62201|CALM_LILLO	P62201	GO:0005509(calcium ion binding)	gi|482563665|gb|EOA27855.1|	>gi|482563665|gb|EOA27855.1| hypothetical protein CARUB_v10024013mg [Capsella rubella]
		182_miR396	lychee_31264	PREDICTED: heat shock protein 83-like isoform 2 [Vitis vinifera]	2	pop:POPTR_592912	pop:POPTR_592912	K04079	htpG, HSP90A	molecular chaperone HtpG	-	ko04612(Antigen processing and presentation);ko04621(NOD-like receptor signaling pathway);ko04626(Plant-pathogen interaction);ko04914(Progesterone-mediated oocyte maturation);ko05200(Pathways in cancer);ko05215(Prostate cancer)	sp|P36182|HSP82_TOBAC	P36182	GO:0005737(cytoplasm);GO:0005524(ATP binding);GO:0051082(unfolded protein binding);GO:0006457(protein folding);GO:0006950(response to stress)	gi|255545176|ref|XP_002513649.1|	>gi|255545176|ref|XP_002513649.1| heat shock protein, putative [Ricinus communis]_x0001_gi|223547557|gb|EEF49052.1| heat shock protein, putative [Ricinus communis]
		183_miR396	lychee_31264	PREDICTED: heat shock protein 83-like isoform 2 [Vitis vinifera]	2	pop:POPTR_592912	pop:POPTR_592912	K04079	htpG, HSP90A	molecular chaperone HtpG	-	ko04612(Antigen processing and presentation);ko04621(NOD-like receptor signaling pathway);ko04626(Plant-pathogen interaction);ko04914(Progesterone-mediated oocyte maturation);ko05200(Pathways in cancer);ko05215(Prostate cancer)	sp|P36182|HSP82_TOBAC	P36182	GO:0005737(cytoplasm);GO:0005524(ATP binding);GO:0051082(unfolded protein binding);GO:0006457(protein folding);GO:0006950(response to stress)	gi|255545176|ref|XP_002513649.1|	>gi|255545176|ref|XP_002513649.1| heat shock protein, putative [Ricinus communis]_x0001_gi|223547557|gb|EEF49052.1| heat shock protein, putative [Ricinus communis]
	Bacterial invasion of epithelial cells	53_miR159	lychee_14392	zinc finger protein, putative [Ricinus communis]	3	xtr:100124768	xtr:100124768	K05753	WASF1	WAS protein family, member 1	-	ko04520(Adherens junction);ko04666(Fc gamma R-mediated phagocytosis);ko04810(Regulation of actin cytoskeleton);ko05100(Bacterial invasion of epithelial cells);ko05131(Shigellosis)	sp|Q96289|ZAT10_ARATH	Q96289	GO:0005634(nucleus);GO:0003676(nucleic acid binding);GO:0008270(zinc ion binding);GO:0006355(regulation of transcription, DNA-dependent);GO:0006351(transcription, DNA-dependent)	gi|255573145|ref|XP_002527502.1|	>gi|255573145|ref|XP_002527502.1| zinc finger protein, putative [Ricinus communis]_x0001_gi|223533142|gb|EEF34900.1| zinc finger protein, putative [Ricinus communis]
		137_miR319	lychee_14392	zinc finger protein, putative [Ricinus communis]	3	xtr:100124768	xtr:100124768	K05753	WASF1	WAS protein family, member 1	-	ko04520(Adherens junction);ko04666(Fc gamma R-mediated phagocytosis);ko04810(Regulation of actin cytoskeleton);ko05100(Bacterial invasion of epithelial cells);ko05131(Shigellosis)	sp|Q96289|ZAT10_ARATH	Q96289	GO:0005634(nucleus);GO:0003676(nucleic acid binding);GO:0008270(zinc ion binding);GO:0006355(regulation of transcription, DNA-dependent);GO:0006351(transcription, DNA-dependent)	gi|255573145|ref|XP_002527502.1|	>gi|255573145|ref|XP_002527502.1| zinc finger protein, putative [Ricinus communis]_x0001_gi|223533142|gb|EEF34900.1| zinc finger protein, putative [Ricinus communis]
		138_miR319	lychee_14392	zinc finger protein, putative [Ricinus communis]	3	xtr:100124768	xtr:100124768	K05753	WASF1	WAS protein family, member 1	-	ko04520(Adherens junction);ko04666(Fc gamma R-mediated phagocytosis);ko04810(Regulation of actin cytoskeleton);ko05100(Bacterial invasion of epithelial cells);ko05131(Shigellosis)	sp|Q96289|ZAT10_ARATH	Q96289	GO:0005634(nucleus);GO:0003676(nucleic acid binding);GO:0008270(zinc ion binding);GO:0006355(regulation of transcription, DNA-dependent);GO:0006351(transcription, DNA-dependent)	gi|255573145|ref|XP_002527502.1|	>gi|255573145|ref|XP_002527502.1| zinc finger protein, putative [Ricinus communis]_x0001_gi|223533142|gb|EEF34900.1| zinc finger protein, putative [Ricinus communis]
anthocyanin metabolism	Flavonoid biosynthesis	178_miR396	lychee_53269	chalcone isomerase [Dimocarpus longan]	2	ath:AT3G55120	ath:AT3G55120	K01859	E5.5.1.6	chalcone isomerase	EC:5.5.1.6	ko00941(Flavonoid biosynthesis)	sp|Q9ZWR1|CFI_CITSI	Q9ZWR1	GO:0045430(chalcone isomerase activity);GO:0042398(cellular modified amino acid biosynthetic process);GO:0009813(flavonoid biosynthetic process)	gi|346577496|gb|AEO36980.1|	>gi|346577496|gb|AEO36980.1| chalcone isomerase [Dimocarpus longan]
		182_miR396	lychee_53269	chalcone isomerase [Dimocarpus longan]	4	ath:AT3G55120	ath:AT3G55120	K01859	E5.5.1.6	chalcone isomerase(查耳酮异构酶)	EC:5.5.1.6	ko00941(Flavonoid biosynthesis)	sp|Q9ZWR1|CFI_CITSI	Q9ZWR1	GO:0045430(chalcone isomerase activity);GO:0042398(cellular modified amino acid biosynthetic process);GO:0009813(flavonoid biosynthetic process)	gi|346577496|gb|AEO36980.1|	>gi|346577496|gb|AEO36980.1| chalcone isomerase [Dimocarpus longan]
		186_miR396	lychee_53269	chalcone isomerase [Dimocarpus longan]	2	ath:AT3G55120	ath:AT3G55120	K01859	E5.5.1.6	chalcone isomerase	EC:5.5.1.6	ko00941(Flavonoid biosynthesis)	sp|Q9ZWR1|CFI_CITSI	Q9ZWR1	GO:0045430(chalcone isomerase activity);GO:0042398(cellular modified amino acid biosynthetic process);GO:0009813(flavonoid biosynthetic process)	gi|346577496|gb|AEO36980.1|	>gi|346577496|gb|AEO36980.1| chalcone isomerase [Dimocarpus longan]
		165_miR396	lychee_53269	chalcone isomerase [Dimocarpus longan]	2	ath:AT3G55120	ath:AT3G55120	K01859	E5.5.1.6	chalcone isomerase	EC:5.5.1.6	ko00941(Flavonoid biosynthesis)	sp|Q9ZWR1|CFI_CITSI	Q9ZWR1	GO:0045430(chalcone isomerase activity);GO:0042398(cellular modified amino acid biosynthetic process);GO:0009813(flavonoid biosynthetic process)	gi|346577496|gb|AEO36980.1|	>gi|346577496|gb|AEO36980.1| chalcone isomerase [Dimocarpus longan]
		167_miR396	lychee_2954	Flavonol synthase/flavanone 3-hydroxylase, putative [Ricinus communis]	4	ath:AT5G63590	ath:AT5G63590	K05278	E1.14.11.23, FLS	flavonol synthase	EC:1.14.11.23	ko00941(Flavonoid biosynthesis)				gi|255541005|ref|XP_002511567.1|	>gi|255541005|ref|XP_002511567.1| Flavonol synthase/flavanone 3-hydroxylase, putative [Ricinus communis]_x0001_gi|223550682|gb|EEF52169.1| Flavonol synthase/flavanone 3-hydroxylase, putative [Ricinus communis]
		183_miR396	lychee_2954	Flavonol synthase/flavanone 3-hydroxylase, putative [Ricinus communis]	4	ath:AT5G63590	ath:AT5G63590	K05278	E1.14.11.23, FLS	flavonol synthase	EC:1.14.11.23	ko00941(Flavonoid biosynthesis)				gi|255541005|ref|XP_002511567.1|	>gi|255541005|ref|XP_002511567.1| Flavonol synthase/flavanone 3-hydroxylase, putative [Ricinus communis]_x0001_gi|223550682|gb|EEF52169.1| Flavonol synthase/flavanone 3-hydroxylase, putative [Ricinus communis]
		27_miR159	lychee_54146	unnamed protein product [Vitis vinifera]	4	ath:AT1G61720	ath:AT1G61720	K08695	E1.3.1.77	anthocyanidin reductase	EC:1.3.1.77	ko00941(Flavonoid biosynthesis)	sp|P51105|DFRA_GERHY	P51105	GO:0050662(coenzyme binding);GO:0045552(dihydrokaempferol 4-reductase activity);GO:0009813(flavonoid biosynthetic process)	gi|297745411|emb|CBI40491.3|	>gi|297745411|emb|CBI40491.3| unnamed protein product [Vitis vinifera]
glycometabolism	Starch and sucrose metabolism	166_miR396	lychee_48981	alpha-amylase, putative [Ricinus communis]	2	osa:4345812	osa:4345812	K01176	E3.2.1.1, amyA, malS	alpha-amylase	EC:3.2.1.1	ko00500(Starch and sucrose metabolism)				gi|255558214|ref|XP_002520134.1|	>gi|255558214|ref|XP_002520134.1| alpha-amylase, putative [Ricinus communis]_x0001_gi|223540626|gb|EEF42189.1| alpha-amylase, putative [Ricinus communis]
		197_miR396	lychee_48981	alpha-amylase, putative [Ricinus communis]	2	osa:4345812	osa:4345812	K01176	E3.2.1.1, amyA, malS	alpha-amylase	EC:3.2.1.1	ko00500(Starch and sucrose metabolism)				gi|255558214|ref|XP_002520134.1|	>gi|255558214|ref|XP_002520134.1| alpha-amylase, putative [Ricinus communis]_x0001_gi|223540626|gb|EEF42189.1| alpha-amylase, putative [Ricinus communis]
		175_miR396	lychee_48246	Glucan endo-1,3-beta-glucosidase precursor, putative [Ricinus communis]	4	ath:AT3G57260	ath:AT3G57260	K01199	E3.2.1.39	glucan endo-1,3-beta-D-glucosidase	EC:3.2.1.39	ko00500(Starch and sucrose metabolism)	sp|Q9M069|E137_ARATH	Q9M069	GO:0005618(cell wall);GO:0005576(extracellular region);GO:0043169(cation binding);GO:0042973(glucan endo-1,3-beta-D-glucosidase activity);GO:0005975(carbohydrate metabolic process);GO:0007047(cellular cell wall organization)	gi|118487000|gb|ABK95331.1|	>gi|118487000|gb|ABK95331.1| unknown [Populus trichocarpa]
		175_miR396	lychee_3004	PREDICTED: probable transcriptional regulatory protein [Prunus mume]	2	zmo:ZMO0153	zmo:ZMO0153	K00975	glgC	glucose-1-phosphate adenylyltransferase	EC:2.7.7.27	ko00500(Starch and sucrose metabolism);ko00520(Amino sugar and nucleotide sugar metabolism)	sp|O82314|U082_ARATH	O82314	GO:0009507(chloroplast)	gi|255550912|ref|XP_002516504.1|	>gi|255550912|ref|XP_002516504.1| conserved hypothetical protein [Ricinus communis]_x0001_gi|223544324|gb|EEF45845.1| conserved hypothetical protein [Ricinus communis]
		207_miR397	lychee_17098	PREDICTED: callose synthase 7 (LOC103489654) [Cucumis melo]	4	pop:POPTR_754371	pop:POPTR_754371	K00706	E2.4.1.34	1,3-beta-glucan synthase	EC:2.4.1.34	ko00500(Starch and sucrose metabolism)	sp|Q9SHJ3|CALS7_ARATH	Q9SHJ3	GO:0000148(1,3-beta-D-glucan synthase complex);GO:0016021(integral to membrane);GO:0003843(1,3-beta-D-glucan synthase activity);GO:0006075(1,3-beta-D-glucan biosynthetic process);GO:0080165(callose deposition in phloem sieve plate);GO:0007047(cellular cell wall organization);GO:0010233(phloem transport);GO:0008360(regulation of cell shape)	gi|224085364|ref|XP_002307554.1|	>gi|224085364|ref|XP_002307554.1| predicted protein [Populus trichocarpa]_x0001_gi|222857003|gb|EEE94550.1| predicted protein [Populus trichocarpa]
		252_miR5252	lychee_39716	Glucan endo-1,3-beta-glucosidase precursor, putative [Ricinus communis]	2	ath:AT3G57260	ath:AT3G57260	K01199	E3.2.1.39	glucan endo-1,3-beta-D-glucosidase	EC:3.2.1.39	ko00500(Starch and sucrose metabolism)	sp|P52409|E13B_WHEAT	P52409	GO:0043169(cation binding);GO:0042973(glucan endo-1,3-beta-D-glucosidase activity);GO:0005975(carbohydrate metabolic process);GO:0006952(defense response)	gi|255580057|ref|XP_002530862.1|	>gi|255580057|ref|XP_002530862.1| Glucan endo-1,3-beta-glucosidase precursor, putative [Ricinus communis]_x0001_gi|223529586|gb|EEF31536.1| Glucan endo-1,3-beta-glucosidase precursor, putative [Ricinus communis]
	Glyoxylate and dicarboxylate metabolism	177_miR396	lychee_4998	malate dehydrogenase [Vitis vinifera]	2	vvi:100232859	vvi:100232859	K00026	MDH2	malate dehydrogenase	EC:1.1.1.37	ko00020(Citrate cycle (TCA cycle));ko00620(Pyruvate metabolism);ko00630(Glyoxylate and dicarboxylate metabolism);ko00710(Carbon fixation in photosynthetic organisms)	sp|P17783|MDHM_CITLA	P17783	GO:0005759(mitochondrial matrix);GO:0005488(binding);GO:0030060(L-malate dehydrogenase activity);GO:0044262(cellular carbohydrate metabolic process);GO:0006108(malate metabolic process);GO:0006099(tricarboxylic acid cycle)	gi|255563084|ref|XP_002522546.1|	>gi|255563084|ref|XP_002522546.1| malate dehydrogenase, putative [Ricinus communis]_x0001_gi|223538237|gb|EEF39846.1| malate dehydrogenase, putative [Ricinus communis]
		192_miR396	lychee_4998	malate dehydrogenase [Vitis vinifera]	4	vvi:100232859	vvi:100232859	K00026	MDH2	malate dehydrogenase	EC:1.1.1.37	ko00020(Citrate cycle (TCA cycle));ko00620(Pyruvate metabolism);ko00630(Glyoxylate and dicarboxylate metabolism);ko00710(Carbon fixation in photosynthetic organisms)	sp|P17783|MDHM_CITLA	P17783	GO:0005759(mitochondrial matrix);GO:0005488(binding);GO:0030060(L-malate dehydrogenase activity);GO:0044262(cellular carbohydrate metabolic process);GO:0006108(malate metabolic process);GO:0006099(tricarboxylic acid cycle)	gi|255563084|ref|XP_002522546.1|	>gi|255563084|ref|XP_002522546.1| malate dehydrogenase, putative [Ricinus communis]_x0001_gi|223538237|gb|EEF39846.1| malate dehydrogenase, putative [Ricinus communis]
		193_miR396	lychee_4998	malate dehydrogenase [Vitis vinifera]	4	vvi:100232859	vvi:100232859	K00026	MDH2	malate dehydrogenase	EC:1.1.1.37	ko00020(Citrate cycle (TCA cycle));ko00620(Pyruvate metabolism);ko00630(Glyoxylate and dicarboxylate metabolism);ko00710(Carbon fixation in photosynthetic organisms)	sp|P17783|MDHM_CITLA	P17783	GO:0005759(mitochondrial matrix);GO:0005488(binding);GO:0030060(L-malate dehydrogenase activity);GO:0044262(cellular carbohydrate metabolic process);GO:0006108(malate metabolic process);GO:0006099(tricarboxylic acid cycle)	gi|255563084|ref|XP_002522546.1|	>gi|255563084|ref|XP_002522546.1| malate dehydrogenase, putative [Ricinus communis]_x0001_gi|223538237|gb|EEF39846.1| malate dehydrogenase, putative [Ricinus communis]
	Fructose and mannose metabolism	249_miR477	lychee_31114	PREDICTED: protein transport protein SEC13-like [Malus x domestica]	4	bmy:Bm1_18455	bmy:Bm1_18455	K01840	E5.4.2.8, manB	phosphomannomutase	EC:5.4.2.8	ko00051(Fructose and mannose metabolism);ko00520(Amino sugar and nucleotide sugar metabolism)	sp|Q5XFW8|SEC13_RAT	Q5XFW8	GO:0005789(endoplasmic reticulum membrane);GO:0012507(ER to Golgi transport vesicle membrane);GO:0031080(Nup107-160 complex);GO:0006888(ER to Golgi vesicle-mediated transport);GO:0051028(mRNA transport);GO:0015031(protein transport);GO:0055085(transmembrane transport)	gi|356567320|ref|XP_003551869.1|	>gi|356567320|ref|XP_003551869.1| PREDICTED: protein SEC13 homolog [Glycine max]
		261_miR6169	lychee_21435	PREDICTED: probable galacturonosyltransferase-like 3 [Vitis vinifera]	2	ath:AT3G25140	ath:AT3G25140	K00754	E2.4.1.-		-	ko00051(Fructose and mannose metabolism)	sp|Q0V7R1|GATL3_ARATH	Q0V7R1	GO:0000139(Golgi membrane);GO:0016021(integral to membrane);GO:0016757(transferase activity, transferring glycosyl groups);GO:0007047(cellular cell wall organization)	gi|470122216|ref|XP_004297141.1|	>gi|470122216|ref|XP_004297141.1| PREDICTED: probable galacturonosyltransferase-like 3-like [Fragaria vesca subsp. vesca]
	Amino sugar and nucleotide sugar metabolism	175_miR396	lychee_3004	PREDICTED: probable transcriptional regulatory protein [Prunus mume]	2	zmo:ZMO0153	zmo:ZMO0153	K00975	glgC	glucose-1-phosphate adenylyltransferase	EC:2.7.7.27	ko00500(Starch and sucrose metabolism);ko00520(Amino sugar and nucleotide sugar metabolism)	sp|O82314|U082_ARATH	O82314	GO:0009507(chloroplast)	gi|255550912|ref|XP_002516504.1|	>gi|255550912|ref|XP_002516504.1| conserved hypothetical protein [Ricinus communis]_x0001_gi|223544324|gb|EEF45845.1| conserved hypothetical protein [Ricinus communis]
		249_miR477	lychee_31114	PREDICTED: protein transport protein SEC13-like [Malus x domestica]	4	bmy:Bm1_18455	bmy:Bm1_18455	K01840	E5.4.2.8, manB	phosphomannomutase	EC:5.4.2.8	ko00051(Fructose and mannose metabolism);ko00520(Amino sugar and nucleotide sugar metabolism)	sp|Q5XFW8|SEC13_RAT	Q5XFW8	GO:0005789(endoplasmic reticulum membrane);GO:0012507(ER to Golgi transport vesicle membrane);GO:0031080(Nup107-160 complex);GO:0006888(ER to Golgi vesicle-mediated transport);GO:0051028(mRNA transport);GO:0015031(protein transport);GO:0055085(transmembrane transport)	gi|356567320|ref|XP_003551869.1|	>gi|356567320|ref|XP_003551869.1| PREDICTED: protein SEC13 homolog [Glycine max]
	pyruvate kinase activity	248_miR477	lychee_18509	Pyruvate kinase [Medicago truncatula]	2	ath:AT3G52990	ath:AT3G52990	K00873	PK, pyk	pyruvate kinase	EC:2.7.1.40	ko00010(Glycolysis / Gluconeogenesis);ko00230(Purine metabolism);ko00620(Pyruvate metabolism);ko00710(Carbon fixation in photosynthetic organisms);ko04930(Type II diabetes mellitus)	sp|Q42806|KPYC_SOYBN	Q42806	GO:0005737(cytoplasm);GO:0005524(ATP binding);GO:0000287(magnesium ion binding);GO:0030955(potassium ion binding);GO:0004743(pyruvate kinase activity);GO:0006096(glycolysis)	gi|224069760|ref|XP_002326407.1|	>gi|224069760|ref|XP_002326407.1| predicted protein [Populus trichocarpa]_x0001_gi|118480989|gb|ABK92448.1| unknown [Populus trichocarpa]_x0001_gi|222833600|gb|EEE72077.1| predicted protein [Populus trichocarpa]
	Pentose phosphate pathway	148_miR393	lychee_40156	predicted protein [Populus trichocarpa]	2	afu:AF0401	afu:AF0401	K00852	E2.7.1.15, rbsK	ribokinase	EC:2.7.1.15	ko00030(Pentose phosphate pathway)	sp|Q1H3A0|HLDE_METFK	Q1H3A0	GO:0005524(ATP binding);GO:0016301(kinase activity);GO:0016779(nucleotidyltransferase activity);GO:0016773(phosphotransferase activity, alcohol group as acceptor);GO:0009058(biosynthetic process);GO:0005975(carbohydrate metabolic process)	gi|224106257|ref|XP_002314103.1|	>gi|224106257|ref|XP_002314103.1| predicted protein [Populus trichocarpa]_x0001_gi|222850511|gb|EEE88058.1| predicted protein [Populus trichocarpa]
TCA cycling	Citrate cycle (TCA cycle)	177_miR396	lychee_4998	malate dehydrogenase [Vitis vinifera]	2	vvi:100232859	vvi:100232859	K00026	MDH2	malate dehydrogenase	EC:1.1.1.37	ko00020(Citrate cycle (TCA cycle));ko00620(Pyruvate metabolism);ko00630(Glyoxylate and dicarboxylate metabolism);ko00710(Carbon fixation in photosynthetic organisms)	sp|P17783|MDHM_CITLA	P17783	GO:0005759(mitochondrial matrix);GO:0005488(binding);GO:0030060(L-malate dehydrogenase activity);GO:0044262(cellular carbohydrate metabolic process);GO:0006108(malate metabolic process);GO:0006099(tricarboxylic acid cycle)	gi|255563084|ref|XP_002522546.1|	>gi|255563084|ref|XP_002522546.1| malate dehydrogenase, putative [Ricinus communis]_x0001_gi|223538237|gb|EEF39846.1| malate dehydrogenase, putative [Ricinus communis]
		192_miR396	lychee_4998	malate dehydrogenase [Vitis vinifera]	4	vvi:100232859	vvi:100232859	K00026	MDH2	malate dehydrogenase	EC:1.1.1.37	ko00020(Citrate cycle (TCA cycle));ko00620(Pyruvate metabolism);ko00630(Glyoxylate and dicarboxylate metabolism);ko00710(Carbon fixation in photosynthetic organisms)	sp|P17783|MDHM_CITLA	P17783	GO:0005759(mitochondrial matrix);GO:0005488(binding);GO:0030060(L-malate dehydrogenase activity);GO:0044262(cellular carbohydrate metabolic process);GO:0006108(malate metabolic process);GO:0006099(tricarboxylic acid cycle)	gi|255563084|ref|XP_002522546.1|	>gi|255563084|ref|XP_002522546.1| malate dehydrogenase, putative [Ricinus communis]_x0001_gi|223538237|gb|EEF39846.1| malate dehydrogenase, putative [Ricinus communis]
		193_miR396	lychee_4998	malate dehydrogenase [Vitis vinifera]	4	vvi:100232859	vvi:100232859	K00026	MDH2	malate dehydrogenase	EC:1.1.1.37	ko00020(Citrate cycle (TCA cycle));ko00620(Pyruvate metabolism);ko00630(Glyoxylate and dicarboxylate metabolism);ko00710(Carbon fixation in photosynthetic organisms)	sp|P17783|MDHM_CITLA	P17783	GO:0005759(mitochondrial matrix);GO:0005488(binding);GO:0030060(L-malate dehydrogenase activity);GO:0044262(cellular carbohydrate metabolic process);GO:0006108(malate metabolic process);GO:0006099(tricarboxylic acid cycle)	gi|255563084|ref|XP_002522546.1|	>gi|255563084|ref|XP_002522546.1| malate dehydrogenase, putative [Ricinus communis]_x0001_gi|223538237|gb|EEF39846.1| malate dehydrogenase, putative [Ricinus communis]
proteolysis	Ubiquitin mediated proteolysis	8_miR159	lychee_20557	RCC1 and BTB domain-containing protein [Medicago truncatula]	2	nve:NEMVE_v1g170394	nve:NEMVE_v1g170394	K10595	HERC2	E3 ubiquitin-protein ligase HERC2	EC:6.3.2.19	ko04120(Ubiquitin mediated proteolysis)				gi|255550918|ref|XP_002516507.1|	>gi|255550918|ref|XP_002516507.1| Protein pim1, putative [Ricinus communis]_x0001_gi|223544327|gb|EEF45848.1| Protein pim1, putative [Ricinus communis]
		192_miR396	lychee_31188	WRKY transcription factor, putative [Ricinus communis]	2	vvi:100262599	vvi:100262599	K10688	UBE2W, UBC16	ubiquitin-conjugating enzyme E2 W	EC:6.3.2.19	ko04120(Ubiquitin mediated proteolysis)	sp|Q9FWT2|UBC16_ARATH	Q9FWT2	GO:0005524(ATP binding);GO:0004842(ubiquitin-protein ligase activity)	gi|255538212|ref|XP_002510171.1|	>gi|255538212|ref|XP_002510171.1| WRKY transcription factor, putative [Ricinus communis]_x0001_gi|223550872|gb|EEF52358.1| WRKY transcription factor, putative [Ricinus communis]
		175_miR396	lychee_31188	WRKY transcription factor, putative [Ricinus communis]	2	vvi:100262599	vvi:100262599	K10688	UBE2W, UBC16	ubiquitin-conjugating enzyme E2 W	EC:6.3.2.19	ko04120(Ubiquitin mediated proteolysis)	sp|Q9FWT2|UBC16_ARATH	Q9FWT2	GO:0005524(ATP binding);GO:0004842(ubiquitin-protein ligase activity)	gi|255538212|ref|XP_002510171.1|	>gi|255538212|ref|XP_002510171.1| WRKY transcription factor, putative [Ricinus communis]_x0001_gi|223550872|gb|EEF52358.1| WRKY transcription factor, putative [Ricinus communis]
