# Supplementary material for: MicroRNAs and targets in senescent litchi fruit during ambient storage and post-cold storage shelf life
Source: BMC Plant Biol. 2015 Jul 16;15:181. doi: 10.1186/s12870-015-0509-2 (PMC4504174; doi:10.1186/s12870-015-0509-2)
Supplement: Additional file 9: — Targets in Additional file 8 with high expression abundance according to transcriptome sequencing. [file 12870_2015_509_MOESM9_ESM.xlsx]

## Sheet: Table S6
Table S6. Targets in Table S5 with high expression abundance according to transcriptome sequencing
number	GeneID	length	sample_00d_00h		sample_04d_00h		sample_14d_00h		sample_14d_24h		sample_14d_48h		NR	COG			GO			KEGG
			reads	rpkm	reads	rpkm	reads	rpkm	reads	rpkm	reads	rpkm		COG ID	classification	discription	BiologicalProcess	CellularComponent	MolecularFunction
1	lychee_10194	12353	24003	50.98	16431	41.24	27353	56.09	23767	56.32	26065	52.75	gi|356529781|ref|XP_003533466.1| PREDICTED: sucrose nonfermenting 4-like protein-like [Glycine max]	KOG1764	C	Energy production and conversion	GO:0042149(cellular response to glucose starvation),GO:0046777(protein autophosphorylation)	GO:0005634(nucleus)	GO:0005515(protein binding),GO:0030295(protein kinase activator activity),GO:0004674(protein serine/threonine kinase activity)
2	lychee_12780	2652	3632	36.28	1732	20.45	1643	15.85	3507	39.08	3116	29.65
3	lychee_13891	1194	1764	39.72	1025	27.28	1537	33.42	649	16.32	1359	29.16	gi|224123482|ref|XP_002330325.1| AP2/ERF domain-containing transcription factor [Populus trichocarpa] gi|222871360|gb|EEF08491.1| AP2/ERF domain-containing transcription factor [Populus trichocarpa]
4	lychee_14392	1553	19814	340.8	20142	409.43	22688	376.79	16016	307.37	10457	171.38	gi|255580057|ref|XP_002530862.1| Glucan endo-1,3-beta-glucosidase precursor, putative [Ricinus communis] gi|223529586|gb|EEF31536.1| Glucan endo-1,3-beta-glucosidase precursor, putative [Ricinus communis]				GO:0008152(metabolic process)		GO:0004553(hydrolase activity, hydrolyzing O-glycosyl compounds)
5	lychee_15210	626	2953	130.03	551	28.66	289	12.29	742	36.49	669	28.08	gi|356504906|ref|XP_003521235.1| PREDICTED: cell division protein ftsY homolog [Glycine max]	KOG0780	U	Intracellular trafficking, secretion, and vesicular transport	GO:0010267(production of ta-siRNAs involved in RNA interference),GO:0045038(protein import into chloroplast thylakoid membrane),GO:0009772(photosynthetic electron transport in photosystem II),GO:0006364(rRNA processing),GO:0051607(defense response to virus),GO:0010027(thylakoid membrane organization),GO:0035196(production of miRNAs involved in gene silencing by miRNA),GO:0006614(SRP-dependent cot…	GO:0009534(chloroplast thylakoid),GO:0005786(signal recognition particle, endoplasmic reticulum targeting)	GO:0005525(GTP binding),GO:0017111(nucleoside-triphosphatase activity),GO:0005515(protein binding)	03060 (Protein export), 03070 (Bacterial secretion system)
6	lychee_16455	3628	2910	21.18	4402	37.86	2129	14.96	8820	71.61	5970	41.39	gi|255536825|ref|XP_002509479.1| Glucan endo-1,3-beta-glucosidase precursor, putative [Ricinus communis] gi|223549378|gb|EEF50866.1| Glucan endo-1,3-beta-glucosidase precursor, putative [Ricinus communis]				GO:0005975(carbohydrate metabolic process)		GO:0042973(glucan endo-1,3-beta-D-glucosidase activity),GO:0043169(cation binding)
7	lychee_18326	1093	2852	70.31	3683	107.33	360	8.57	1393	38.33	4257	100.02
8	lychee_21300	677	1028	41.7	661	31.67	571	22.38	832	37.64	1168	45.12	gi|297821212|ref|XP_002878489.1| hypothetical protein ARALYDRAFT_907876 [Arabidopsis lyrata subsp. lyrata] gi|297324327|gb|EFH54748.1| hypothetical protein ARALYDRAFT_907876 [Arabidopsis lyrata subsp. lyrata]	KOG1947	R	General function prediction only	GO:0010311(lateral root formation),GO:0048443(stamen development),GO:0002237(response to molecule of bacterial origin),GO:0010152(pollen maturation),GO:0009734(auxin mediated signaling pathway),GO:0016036(cellular response to phosphate starvation)	GO:0019005(SCF ubiquitin ligase complex)	GO:0000822(inositol hexakisphosphate binding),GO:0010011(auxin binding)
9	lychee_22544	1288	1967	40.98	1363	33.55	593	11.93	2060	47.87	1616	32.07
10	lychee_25800	1577	12267	207.72	9601	192.13	6299	102.99	12819	242.19	11625	187.56	gi|242047002|ref|XP_002461247.1| hypothetical protein SORBIDRAFT_02g043510 [Sorghum bicolor] gi|241924624|gb|EER97768.1| hypothetical protein SORBIDRAFT_02g043510 [Sorghum bicolor]	KOG0027	T	Signal transduction mechanisms	GO:0005982(starch metabolic process),GO:0060151(peroxisome localization),GO:0009909(regulation of flower development),GO:0005513(detection of calcium ion),GO:0051646(mitochondrion localization),GO:0051645(Golgi localization),GO:0030048(actin filament-based movement),GO:0019722(calcium-mediated signaling),GO:0009612(response to mechanical stimulus)	GO:0005829(cytosol),GO:0005634(nucleus)	GO:0005509(calcium ion binding)	04020 (Calcium signaling pathway), 04070 (Phosphatidylinositol signaling system), 04114 (Oocyte meiosis), 04270 (Vascular smooth muscle contraction), 04626 (Plant-pathogen interaction), 04720 (Long-term potentiation), 04722 (Neurotrophin signaling pathway), 04728 (Dopaminergic synapse), 04740 (Olfactory transduction), 04744 (Phototransduction), 04745 (Phototransduction - fly), 04910 (Insulin sign…
11	lychee_30086	1051	401	10.31	577	17.5	5166	128.06	921	26.38	830	20.32	gi|437327|gb|AAA33067.1| MYB1 [Gossypium hirsutum] gi|23476277|gb|AAN28269.1| myb-like transcription factor 1 [Gossypium hirsutum]	KOG0048	K	Transcription	GO:0006950(response to stress),GO:0010033(response to organic substance)
12	lychee_31188	3578	8337	61.52	7844	68.41	4131	29.43	8166	67.23	10393	73.08	gi|225461291|ref|XP_002281638.1| PREDICTED: uncharacterized protein LOC100243528 [Vitis vinifera]	KOG0048	K	Transcription			GO:0003677(DNA binding),GO:0003682(chromatin binding)
13	lychee_31264	1662	5160	82.83	5859	111.13	17721	274.64	2945	52.75	3580	54.75	gi|359474127|ref|XP_003631405.1| PREDICTED: heat shock protein 83-like isoform 2 [Vitis vinifera]	KOG0019	O	Posttranslational modification, protein turnover, chaperones	GO:0009414(response to water deprivation),GO:0006457(protein folding),GO:0009651(response to salt stress),GO:0042742(defense response to bacterium),GO:0010286(heat acclimation),GO:0009908(flower development),GO:0050821(protein stabilization),GO:0071277(cellular response to calcium ion),GO:0048366(leaf development),GO:0046685(response to arsenic-containing substance)	GO:0005829(cytosol),GO:0005618(cell wall),GO:0005739(mitochondrion),GO:0005730(nucleolus),GO:0005886(plasma membrane),GO:0048046(apoplast)	GO:0005524(ATP binding),GO:0051082(unfolded protein binding)	04141 (Protein processing in endoplasmic reticulum), 04612 (Antigen processing and presentation), 04621 (NOD-like receptor signaling pathway), 04626 (Plant-pathogen interaction), 04914 (Progesterone-mediated oocyte maturation), 05200 (Pathways in cancer), 05215 (Prostate cancer)
14	lychee_37987	1047	19711	507.97	12713	387.2	13680	340.41	17938	515.78	21714	533.19	gi|225451571|ref|XP_002274892.1| PREDICTED: protein AUXIN SIGNALING F-BOX 3 [Vitis vinifera]	KOG1947	R	General function prediction only
15	lychee_39039	1701	1077	16.89	1202	22.28	3954	59.86	1502	26.27	2766	41.32	gi|224078836|ref|XP_002305647.1| predicted protein [Populus trichocarpa] gi|222848611|gb|EEE86158.1| predicted protein [Populus trichocarpa]	KOG0048	K	Transcription
16	lychee_39716	2690	628	6.18	376	4.38	7607	72.31	835	9.18	942	8.84	gi|224064065|ref|XP_002301374.1| predicted protein [Populus trichocarpa] gi|222843100|gb|EEE80647.1| predicted protein [Populus trichocarpa]							04626 (Plant-pathogen interaction)
17	lychee_44035	4480	11329	66.65	3090	21.48	2517	14.3	4481	29.42	5561	31.17	gi|356575303|ref|XP_003555781.1| PREDICTED: glycogen synthase kinase-3 homolog MsK-1-like [Glycine max]	KOG0658	G	Carbohydrate transport and metabolism	GO:0009825(multidimensional cell growth),GO:0009729(detection of brassinosteroid stimulus),GO:0046827(positive regulation of protein export from nucleus),GO:0042538(hyperosmotic salinity response),GO:0009965(leaf morphogenesis),GO:0009933(meristem structural organization),GO:0006468(protein phosphorylation),GO:0009742(brassinosteroid mediated signaling pathway),GO:0009733(response to auxin stimul…	GO:0005829(cytosol),GO:0005886(plasma membrane),GO:0005634(nucleus)	GO:0004674(protein serine/threonine kinase activity),GO:0005524(ATP binding)	04012 (ErbB signaling pathway), 04062 (Chemokine signaling pathway), 04110 (Cell cycle), 04310 (Wnt signaling pathway), 04340 (Hedgehog signaling pathway), 04360 (Axon guidance), 04510 (Focal adhesion), 04660 (T cell receptor signaling pathway), 04662 (B cell receptor signaling pathway), 04711 (Circadian rhythm - fly), 04722 (Neurotrophin signaling pathway), 04728 (Dopaminergic synapse), 04910 (I…
18	lychee_48246	1848	5854	84.35	336	5.72	3497	48.66	2834	45.56	1351	18.56	gi|224143492|ref|XP_002324974.1| predicted protein [Populus trichocarpa] gi|222866408|gb|EEF03539.1| predicted protein [Populus trichocarpa]
19	lychee_48343	3007	9549	83.98	5431	56.45	9245	78.51	10197	100.06	8829	73.99	gi|15241768|ref|NP_201036.1| 40S ribosomal protein S20-1 [Arabidopsis thaliana] gi|22331606|ref|NP_190089.2| 40S ribosomal protein S20-1 [Arabidopsis thaliana] gi|145334871|ref|NP_001078781.1| 40S ribosomal protein S20-1 [Arabidopsis thaliana] gi|21542443|sp|P49200.2|RS201_ARATH RecName: Full=40S ribosomal protein S20-1 gi|11762182|gb|AAG40369.1|AF325017_1 AT5g62300 [Arabidopsis thaliana] gi|1387…	KOG0900	J	Translation, ribosomal structure and biogenesis	GO:0006412(translation)	GO:0005794(Golgi apparatus),GO:0005618(cell wall),GO:0022627(cytosolic small ribosomal subunit),GO:0009507(chloroplast)	GO:0003735(structural constituent of ribosome),GO:0003723(RNA binding)	03010 (Ribosome)
20	lychee_53269	1217	1925	42.49	295	7.7	734	15.66	619	15.25	698	14.68	gi|346577496|gb|AEO36980.1| chalcone isomerase [Dimocarpus longan]				GO:0009813(flavonoid biosynthetic process)		GO:0045430(chalcone isomerase activity)	00941 (Flavonoid biosynthesis)
21	lychee_53403	1326	3826	77.35	1890	45.17	659	12.86	3020	68.13	1264	24.36	gi|118488246|gb|ABK95942.1| unknown [Populus trichocarpa]	KOG0483	K	Transcription
22	lychee_53954	1666	8287	132.68	1789	33.86	404	6.26	2950	52.71	2413	36.82	gi|255547520|ref|XP_002514817.1| calreticulin, putative [Ricinus communis] gi|223545868|gb|EEF47371.1| calreticulin, putative [Ricinus communis]	KOG0674	O	Posttranslational modification, protein turnover, chaperones	GO:0006457(protein folding)	GO:0005783(endoplasmic reticulum)	GO:0051082(unfolded protein binding),GO:0005509(calcium ion binding)	04141 (Protein processing in endoplasmic reticulum), 04145 (Phagosome), 04612 (Antigen processing and presentation), 05142 (Chagas disease (American trypanosomiasis)), 05166 (HTLV-I infection)
23	lychee_54146	1599	5200	86.82	3087	60.92	1611	25.98	5369	100.02	4625	73.58	gi|297745411|emb|CBI40491.3| unnamed protein product [Vitis vinifera]	KOG1502	V	Defense mechanisms
24	lychee_55152	951	10341	294.33	6139	206.51	3893	106.98	7229	229.56	8416	228.22	gi|255573939|ref|XP_002527888.1| laccase, putative [Ricinus communis] gi|223532739|gb|EEF34519.1| laccase, putative [Ricinus communis]	KOG1263	Q	Secondary metabolites biosynthesis, transport and catabolism	GO:0046274(lignin catabolic process),GO:0055114(oxidation-reduction process)	GO:0048046(apoplast)	GO:0005507(copper ion binding),GO:0052716(hydroquinone:oxygen oxidoreductase activity),GO:0008447(L-ascorbate oxidase activity)
25	lychee_55456	2094	4316	54.77	3071	46.06	2159	26.46	5472	77.47	5647	68.28	gi|225464635|ref|XP_002276170.1| PREDICTED: protein SGT1 homolog [Vitis vinifera] gi|302143763|emb|CBI22624.3| unnamed protein product [Vitis vinifera]	KOG1309	T	Signal transduction mechanisms				04621 (NOD-like receptor signaling pathway), 04626 (Plant-pathogen interaction)
26	lychee_58615	2311	2630	30.2	1275	17.31	861	9.54	2054	26.32	1642	17.96	gi|359496164|ref|XP_002269383.2| PREDICTED: uncharacterized protein LOC100253928 [Vitis vinifera]
27	lychee_7007	3181	8166	67.86	1932	18.98	1967	15.78	6775	62.81	6884	54.51	gi|296082026|emb|CBI21031.3| unnamed protein product [Vitis vinifera]	KOG0329	A	RNA processing and modification		GO:0009506(plasmodesma),GO:0005618(cell wall),GO:0005634(nucleus),GO:0005829(cytosol)	GO:0008026(ATP-dependent helicase activity),GO:0003676(nucleic acid binding),GO:0005524(ATP binding)	03013 (RNA transport), 03015 (mRNA surveillance pathway), 03040 (Spliceosome), 05164 (Influenza A)
28	lychee_9267	2183	1387	16.88	8631	124.08	14888	174.86	5692	77.25	14375	166.6	gi|225423891|ref|XP_002281658.1| PREDICTED: probable galacturonosyltransferase-like 3 [Vitis vinifera]						GO:0016757(transferase activity, transferring glycosyl groups)
29	lychee_10711	1896	4141	58.12	6267	103.96	3799	51.5	6536	102.37	6616	88.48	gi|22261807|sp|P80471.2|LIPC_SOLTU RecName: Full=Light-induced protein, chloroplastic; AltName: Full=Drought-induced stress protein CDSP-34; Flags: Precursor gi|2598049|emb|CAA75558.1| chloroplast drought-induced stress protein, 34 kD) [Solanum tuberosum]				GO:0006950(response to stress),GO:0055114(oxidation-reduction process)	GO:0009535(chloroplast thylakoid membrane)	GO:0032440(2-alkenal reductase [NAD(P)] activity),GO:0005198(structural molecule activity)
30	lychee_13394	3687	54269	388.51	18204	154.01	27855	192.55	32644	260.75	36806	251.06	gi|356552577|ref|XP_003544642.1| PREDICTED: plasma membrane ATPase 4-like isoform 2 [Glycine max]	KOG0205	P	Inorganic ion transport and metabolism				00190 (Oxidative phosphorylation)
31	lychee_18509	2117	6436	80.77	5368	79.62	2911	35.28	6414	89.81	5424	64.85	gi|357440235|ref|XP_003590395.1| Pyruvate kinase [Medicago truncatula] gi|92870921|gb|ABE80121.1| Pyruvate kinase [Medicago truncatula] gi|355479443|gb|AES60646.1| Pyruvate kinase [Medicago truncatula]	KOG2323	G	Carbohydrate transport and metabolism	GO:0016310(phosphorylation),GO:0006096(glycolysis)		GO:0004743(pyruvate kinase activity),GO:0030955(potassium ion binding),GO:0000287(magnesium ion binding)	00010 (Glycolysis / Gluconeogenesis), 00230 (Purine metabolism), 00620 (Pyruvate metabolism), 00710 (Carbon fixation in photosynthetic organisms), 04930 (Type II diabetes mellitus)
32	lychee_20557	2165	17510	214.78	14237	206.39	20127	238.37	22656	310.07	26798	313.2	gi|357466661|ref|XP_003603615.1| RCC1 and BTB domain-containing protein [Medicago truncatula] gi|355492663|gb|AES73866.1| RCC1 and BTB domain-containing protein [Medicago truncatula]	KOG1426	S	Function unknown
33	lychee_3004	1714	1181	18.37	1783	32.78	1784	26.8	1794	31.15	1935	28.68	gi|255550912|ref|XP_002516504.1| conserved hypothetical protein [Ricinus communis] gi|223544324|gb|EEF45845.1| conserved hypothetical protein [Ricinus communis]	KOG2972	S	Function unknown	GO:0042819(vitamin B6 biosynthetic process),GO:0016226(iron-sulfur cluster assembly),GO:0009073(aromatic amino acid family biosynthetic process)	GO:0009507(chloroplast)
34	lychee_31114	1322	4763	96.59	2935	70.34	2146	42.03	3467	78.45	4200	81.17	gi|147801593|emb|CAN63472.1| hypothetical protein VITISV_000787 [Vitis vinifera]	KOG1332	U	Intracellular trafficking, secretion, and vesicular transport				03013 (RNA transport), 04141 (Protein processing in endoplasmic reticulum)
35	lychee_47187	2052	4230	54.79	2176	33.32	3153	39.44	4451	64.33	3712	45.81	gi|357439369|ref|XP_003589961.1| NADH-quinone oxidoreductase subunit F [Medicago truncatula] gi|355479009|gb|AES60212.1| NADH-quinone oxidoreductase subunit F [Medicago truncatula]	KOG2658	C	Energy production and conversion	GO:0055114(oxidation-reduction process)		GO:0051287(NAD binding),GO:0051539(4 iron, 4 sulfur cluster binding),GO:0008137(NADH dehydrogenase (ubiquinone) activity),GO:0010181(FMN binding)	00190 (Oxidative phosphorylation), 05010 (Alzheimer's disease), 05012 (Parkinson's disease), 05016 (Huntington's disease)
36	lychee_48981	3737	29114	205.62	20598	171.92	16451	112.18	29602	233.26	27682	186.27	gi|255558214|ref|XP_002520134.1| alpha-amylase, putative [Ricinus communis] gi|223540626|gb|EEF42189.1| alpha-amylase, putative [Ricinus communis]	KOG0471	G	Carbohydrate transport and metabolism	GO:0005975(carbohydrate metabolic process)		GO:0033910(glucan 1,4-alpha-maltotetraohydrolase activity),GO:0004556(alpha-amylase activity),GO:0005509(calcium ion binding)
37	lychee_4998	1534	6825	118.88	3780	77.82	4041	67.97	5742	111.59	6350	105.39	gi|7798706|gb|AAF69802.1|AF195869_1 malate dehydrogenase [Vitis vinifera]	KOG1494	C	Energy production and conversion	GO:0044262(cellular carbohydrate metabolic process),GO:0006108(malate metabolic process),GO:0006099(tricarboxylic acid cycle)		GO:0030060(L-malate dehydrogenase activity),GO:0000166(nucleotide binding)	00020 (Citrate cycle (TCA cycle)), 00620 (Pyruvate metabolism), 00630 (Glyoxylate and dicarboxylate metabolism), 00710 (Carbon fixation in photosynthetic organisms)
38	lychee_9553	1697	5423	85.22	3716	69.02	2698	40.93	4017	70.44	4827	72.28	gi|334182444|ref|NP_001031021.2| serine/threonine-protein kinase SRK2A [Arabidopsis thaliana] gi|332190546|gb|AEE28667.1| serine/threonine-protein kinase SRK2A [Arabidopsis thaliana]	KOG0583	T	Signal transduction mechanisms	GO:0006468(protein phosphorylation),GO:0009651(response to salt stress)	GO:0005634(nucleus)	GO:0005524(ATP binding),GO:0004674(protein serine/threonine kinase activity)	03013 (RNA transport), 03015 (mRNA surveillance pathway), 03040 (Spliceosome)
39	lychee_2636	2217	2442	29.25	436	6.18	385	4.46	843	11.28	1085	12.39	gi|259130061|gb|ACV95483.1| TCP4 [Citrus trifoliata]
40	lychee_55389	2590	73511	751.9	36605	442.48	17124	169.12	45935	524.24	56992	555.44	gi|62526575|gb|AAX84673.1| cysteine protease CP1 [Manihot esculenta]	KOG1543	O	Posttranslational modification, protein turnover, chaperones
