# Supplementary material for: MicroRNAs and targets in senescent litchi fruit during ambient storage and post-cold storage shelf life
Source: BMC Plant Biol. 2015 Jul 16;15:181. doi: 10.1186/s12870-015-0509-2 (PMC4504174; doi:10.1186/s12870-015-0509-2)
Supplement: Additional file 11: — Primers for stem-loop qRT-PCR and RLM-5′-RACE [file 12870_2015_509_MOESM11_ESM.xlsx]

## Sheet: Table S7
Table S7. Primers for stem-loop qRT-PCR and RLM-5'-RACE
qPCR primer name	sequence (5' to 3')
LcActinFor	TCGTCGTACTCACCCTTTGAAATC
LcActinRev	ACCGTATGAGCAAGGAAATCACTG
LcAFB2_For	CGGTGACACTGCACTTTTAATGGAC
LcAFB2_Rev	GCCCAACCAATGTTCGGTACAA
LcANR-For	TAATGGTGCGGACACGAGAC
LcANR-Rev	TCTTTGTCACTCCGCTGATTAG
LcCAS-For	GTTCTCGTATGTGGTGTCGTG
LcCAS-Rev	CGTGGCGGTTGATTCAGATA
LcCHI-For	AGTTTACCTGGAGGATGTCGCTG
LcCHI-Rev	TGGCTTTGGCTTCAGCATCAG
LcCP1_For	CACTAACACTGGCAAGTGTGGAA
LcCP1_Rev	TCCCCATGCAAAGCAATAACTA
LcERF_For	GACGGTGACTGCGAGTAGTATGGG
LcERF_Rev	GCCTCTGCCTCACTCCTCTGTAA
LcGluP-For	GACAAGCAAATAATCGCACCG
LcGluP-Rev	GCCTGATGCGAGAGAAGTTCG
LcLac7-For	GCGGCTCATCCATACATCAGTC
LcLac7-Rev	TTACGGGCAGGATGGTGGAAAG
LcMYB1-For	CTTTCCTCCACCCCAAGTTCAC
LcMYB1-Rev	TCCTAACGAGTCTACGCCATTC
LcMYB29_For	CAATTTCTGGTCAGAGGTGTTGTCG
LcMYB29_Rev	CTCAGGTAATTCAAGTGATTCCCCG
LcSNFβ_For	CTCCACCATCTCCAGATTCCAGTTA
LcSNFβ_Rev	AACCACAGACTGTGATGTCCATCC
LcSRK2_For	CAAGACCCATCCATGGTTTTTAAAG
LcSRK2_Rev	CTTCTTCCCCATCCTTTTCATCAC
LcTCP2_For	GCTTGGGGGAGACAACAACAA
LcTCP2_Rev	GTGCACCAATGTGGAAAGGTAGG
LcTCP4_For	GCCAGTACAAGTCCTCTTCTCTGGA
LcTCP4_Rev	GTGGCTGTGTTGGTGAAGAGTTGA
LcWRKY28_For	TCCCTACAACGCTGAGAGGAAAC
LcWRKY28_Rev	TAACATTTTGTGGGTACACAGAGCC
LcWRKY7_For	ATAAGTGTGGTTCATCTTCCGGC
LcWRKY7_Rev	GTTTGGAACGGGTCATTAACTGAG
lch-miR159a-RT	GTCGTATCCAGTGCAGGGTCCGAGGTATTCGCACTGGATACGACAGATCC
lch-miR159a-RT	GCACTGCCGTTTGGATTGAAG
lch-miR159j-RT	GTCGTATCCAGTGCAGGGTCCGAGGTATTCGCACTGGATACGACAGAGCT
lch-miR159v_14-RT	GTCGTATCCAGTGCAGGGTCCGAGGTATTCGCACTGGATACGACAGATCC
lch-miR159v_19/42-RT	GTCGTATCCAGTGCAGGGTCCGAGGTATTCGCACTGGATACGACAGAGCT
lch-miR160a-RT	GTCGTATCCAGTGCAGGGTCCGAGGTATTCGCACTGGATACGACAGATGG
lch-miR166a-RT	GTCGTATCCAGTGCAGGGTCCGAGGTATTCGCACTGGATACGACAGAGGA
lch-miR167b-RT	GTCGTATCCAGTGCAGGGTCCGAGGTATTCGCACTGGATACGACAGATCA
lch-miR319a-RT	GTCGTATCCAGTGCAGGGTCCGAGGTATTCGCACTGGATACGACAGAAGG
lch-miR319av_8-RT	GTCGTATCCAGTGCAGGGTCCGAGGTATTCGCACTGGATACGACAAGGAG
lch-miR319v_16-RT	GTCGTATCCAGTGCAGGGTCCGAGGTATTCGCACTGGATACGACAGAAGC
lch-miR3630b-RT	GTCGTATCCAGTGCAGGGTCCGAGGTATTCGCACTGGATACGACAGAATC
lch-miR393a/b-RT	GTCGTATCCAGTGCAGGGTCCGAGGTATTCGCACTGGATACGACAGATCA
lch-miR395a-RT	GTCGTATCCAGTGCAGGGTCCGAGGTATTCGCACTGGATACGACAGAGTT
lch-miR396a-RT	GTCGTATCCAGTGCAGGGTCCGAGGTATTCGCACTGGATACGACAGAGTT
lch-miR396b-RT	GTCGTATCCAGTGCAGGGTCCGAGGTATTCGCACTGGATACGACAGAAAG
lch-miR396c-RT	GTCGTATCCAGTGCAGGGTCCGAGGTATTCGCACTGGATACGACAGAAAG
lch-miR396e/v_6-RT	GTCGTATCCAGTGCAGGGTCCGAGGTATTCGCACTGGATACGACAGAAAG
lch-miR396v_10-RT	GTCGTATCCAGTGCAGGGTCCGAGGTATTCGCACTGGATACGACAGAAGT
lch-miR396v_31-RT	GTCGTATCCAGTGCAGGGTCCGAGGTATTCGCACTGGATACGACAAGAAA
lch-miR397-RT	GTCGTATCCAGTGCAGGGTCCGAGGTATTCGCACTGGATACGACAGATCA
lch-miR4224-RT	GTCGTATCCAGTGCAGGGTCCGAGGTATTCGCACTGGATACGACAGAGTT
lch-miR5252-RT	GTCGTATCCAGTGCAGGGTCCGAGGTATTCGCACTGGATACGACAGACTT
lch-miR858a-RT	GTCGTATCCAGTGCAGGGTCCGAGGTATTCGCACTGGATACGACAGATCG
lch-miR858b-RT	GTCGTATCCAGTGCAGGGTCCGAGGTATTCGCACTGGATACGACAGGTCG
lch-miR894a-RT	GTCGTATCCAGTGCAGGGTCCGAGGTATTCGCACTGGATACGACAGAACC
lch-miRC11-RT	GTCGTATCCAGTGCAGGGTCCGAGGTATTCGCACTGGATACGACAGAATG
lch-miRC1-RT	GTCGTATCCAGTGCAGGGTCCGAGGTATTCGCACTGGATACGACAGATTT
lch-miRC2-RT	GTCGTATCCAGTGCAGGGTCCGAGGTATTCGCACTGGATACGACAGACAT
lch-miRC3-RT	GTCGTATCCAGTGCAGGGTCCGAGGTATTCGCACTGGATACGACAGAGGA
lch-miRC4-RT	GTCGTATCCAGTGCAGGGTCCGAGGTATTCGCACTGGATACGACAGAGCC
lch-miRC5/10-RT	GTCGTATCCAGTGCAGGGTCCGAGGTATTCGCACTGGATACGACAGACTA
lch-miRC6/8-RT	GTCGTATCCAGTGCAGGGTCCGAGGTATTCGCACTGGATACGACAGACCA
lch-miRC7-RT	GTCGTATCCAGTGCAGGGTCCGAGGTATTCGCACTGGATACGACAGAGAA
lch-miR159j-For	GCACTGCCGTGGATTGAAGG
lch-miR159v_14-For	GCACTGCCGCTTGGATTGAA
lch-miR159v_19-For	GCACTGCCGTGGATTGTAAGG
lch-miR159v_42-For	GCACTGCCGTTTCGATTGAAG
lch-miR160a-For	ACTCTGACTTGCCTGGCTCCCT
lch-miR166a-For	GCACTGCCGTCGGACCA
lch-miR167b-For	TCATAGACATGAAGCTGCCAGCA
lch-miR319a/v_8-For	GCACTGCCGTTGGACTGAAG
lch-miR319v_16-For	GCTCTGTCGTTGGACTGAAGGGA
lch-miR3630b-For	GCACCGCTGGGGAATCTCTC
lch-miR393a-For	GCACTGCCGTTCCAAAGGG
lch-miR393b-For	GCACTGCCGTCCAAAGGGA
lch-miR395a-For	GCACTGACACTGAAGTGTTTGGG
lch-miR396a-For	GCACTGCCGTTCCACAGCTTT
lch-miR396b-For	GCACTGCCGCCACAGCTTT
lch-miR396c-For	GCACTGCCGAGGTTTCTTGAA
lch-miR396e-For	GCACTGCCGCCACAGCTTT
lch-miR396v_10-For	GCACTGCCGCAGCTTTCTTGA
lch-miR396v_31-For	GCACCGCTGGCTTTCTTGAAC
lch-miR397-For	TAGTGATCATCATTGAGTGCAGCG
lch-miR4224-For	GCACTGCCGCTGAGCTTCC
lch-miR5252-For	GCACTGCCGGACAGCTCACT
lch-miR858a/b-For	GCACTGCCGTTCGTTGTCTG
lch-miR894a-For	GCACTGCCGCGTTTCACG
lch-miRC10-For	GCACTGACGTGTTGAGCTTGACTC
lch-miRC11-For	TCACTGACACGGAGAAGGGCAA
lch-miRC1-For	ACACTGACATGGGTGAAAGATGCA
lch-miRC2-For	ACTCTGACATTCGATTCGAACCCA
lch-miRC3-For	GCTCTGCCATTGTGGTGCTATTG
lch-miRC4-For	GCACTGGCATTCAAGACAACAACTA
lch-miRC5-For	TCACTGACACCTGTTGAGCTTGAC
lch-miRC6-For	GCACTGACACGAAAAGAACTCTGAC
lch-miRC7-For	GCACTGCCGATTTGGTAGTAGCTG
lch-miRC8-For	TCACTGCCGCTATCAAACGATGA
Universal Rev	CAGTGCAGGGTCCGAGGTATTC
5'-RACE primer name	sequence (5' to 3')
lychee_18326_1st	ATTCCCCGGTCGATCTAGTGAAAAG	validated
lychee_18326_2nd	GACAGGTTCGATTGCAGAAGTGGC
lychee_30086_1st	TGAATCCAAAGCACTGCAATATCGT	validated
lychee_30086_2nd	TTGCCAACACAAACACACCGCCT
lychee_55456_1st	TTCTATTCCCTCCTCACAGATGACTTA	validated
lychee_55456_2nd	CCCTCCTCACAGATGACTTAAACCGA
lychee_55389_1st	GGATGGAGGAGATGGTCCAGGATT	validated
lychee_55389_2nd	CCCCATGAGTTCCTCACAAGCCAG
lychee_9553_1st	TGATGACCGTCCTATTCGTGTGG
lychee_9553_2nd	GGTGGGCAGGTCCGAGATGAATA
lychee_16455_1st	TCACGGCTCAATGTCTGCTCGC
lychee_16455_2nd	CCAACATCTCTGCCTTTGCCAACTT
lychee_39716_1st	CCCTAGATAACTCGCTTTCACCTTGC	validated
lychee_39716_2nd	CAATATGCGTACAGTAACTGGCGGAT
lychee_53269_1st	GCCACTCTTGCTGATACACGCTGC
lychee_53269_2nd	GGCCACTCTTGCTGATACACGCT
lychee_15210_1st	GCCTCTGCCTCACTCCTCTGTAAT	validated
lychee_15210_2nd	CCTCACTCCTCTGTAATTCTTCTTC
